# Supplementary material for: Synergistic antiviral effects of structure-guided peptides and a mutagenic base analog on SARS-CoV-2 replication
Source: Antimicrob Agents Chemother. 2026 Apr 27;70(6):e01885-25. doi: 10.1128/aac.01885-25 (PMC13231887; doi:10.1128/aac.01885-25)
Supplement: Table S1 — Materials and methods. [file aac.01885-25-s0002.xlsx]

## Sheet: S1A
Table S1A. Samples selected for amplification, sequencing and bioinformatic analysis.
Peptides		Analog 5-FU (µM)	Replica	Sample_ID
Peptide (P) ID	Analog 5-FU (µM)
No drug			A	SARS_A
No drug			B	SARS_B
No drug			C	SARS_C
-	-	300	A	SARS_FU300_A
-	-	300	B	SARS_FU300_B
-	-	300	C	SARS_FU300_C
-	-	400	A	SARS_FU400_A
-	-	400	B	SARS_FU400_B
-	-	400	C	SARS_FU400_C
-	-	500	A	SARS_FU500_A
-	-	500	B	SARS_FU500_B
-	-	500	C	SARS_FU500_C
P1	70	-	A	SARS_1_A
P1	70	-	B	SARS_1_B
P1	70	-	C	SARS_1_C
P1	70	300	A	SARS_1_FU300_A
P1	70	300	B	SARS_1_FU300_B
P1	70	300	C	SARS_1_FU300_C
P1	70	400	A	SARS_1_FU400_A
P1	70	400	B	SARS_1_FU400_B
P1	70	400	C	SARS_1_FU400_C
P1	70	500	A	SARS_1_FU500_A
P1	70	500	B	SARS_1_FU500_B
P1	70	500	C	SARS_1_FU500_C
P6	70	-	A	SARS_6_A
P6	70	-	B	SARS_6_B
P6	70	-	C	SARS_6_C
P6	70	300	A	SARS_6_FU300_A
P6	70	300	B	SARS_6_FU300_B
P6	70	300	C	SARS_6_FU300_C
P6	70	400	A	SARS_6_FU400_A
P6	70	400	B	SARS_6_FU400_B
P6	70	400	C	SARS_6_FU400_C
P6	70	500	A	SARS_6_FU500_A
P6	70	500	B	SARS_6_FU500_B
P6	70	500	C	SARS_6_FU500_C

## Sheet: S1B
Table S1B. List of primers designed to amplify the whole SARS-CoV-2 genome
Primer name	Sequence (5'-3')a	Start	Stop	Tm	GC%	Annealing T (°C)	Expected product size (bp)
nsp1	CCCAGGTAACAAACCAACCAAC	19	40	59.9	50	55	2935
	ATCAATGCCCAGTGGTGTAAGT	2953	2932	59.96	45.45
nsp3_1	TCACGCACTCAAAGGGATTGTA	2394	2415	59.96	45.45	55	3055
	ACATCACCTAACTCACCTACTGTC	5448	5425	59.54	45.83
nsp3_2	AGTAATCCTACCACATTCCACCT	4880	4902	58.63	43.48	53	3058
	CAGACGCTGATTTTGCAGATG	7937	7917	58.22	47.62
nsp4	CTTGTACAAATGGCCCCGAT	7373	7392	58.24	50	53	2976
	AGGTGTCTTAGGATTGGCTGT	10348	10328	58.73	47.62
nsp5	AAGTTGCGTAGTGATGTGCT	9836	9855	57.83	45	52	3026
	CCAGTTCCATCACTCTTAGGG	12861	12841	57.45	52.38
nsp10	TGCAAGAGATGGTTGTGTTCC	12406	12426	58.77	47.62	53	3046
	CATATAGTGAACCGCCACACA	15451	15431	58.1	47.62
nsp12	CCAAGTCATCGTCAACAACCT	14901	14921	58.51	47.62	53	2988
	GAGTGAGCTGTTTCAGTGGTT	17888	17868	58.43	47.62
nsp14	GCCTGAGACGACAGCAGATA	17313	17332	59.26	55	54	3160
	AGATGAACCTGTTTGCGCATC	20472	20452	59.53	47.62
nsp16	AGCGCAACATTAAACCAGTACC	19787	19808	59.51	45.45	55	3056
	TTCCAAGCTATAACGCAGCCT	22842	22822	59.79	47.62
S	CGTGATCTCCCTCAGGGTTT	22172	22191	59.09	55	54	3043
	CTATGGCAATCAAGCCAGCTAT	25214	25193	58.58	45.45
ORF6	CTCAGTCAGCACCTCATGGT	24690	24709	59.39	55	55	2896
	GACGTGTTTTACGCCGTCAG	27585	27566	59.84	55
N	GACGCTGTGACATCAAGGAC	26962	26981	58.93	55	53	2845
	ATCACATGGGGATAGCACTACT	29806	29785	58.41	45.45
a Primers were designed based on the passage 3 reference sequence (GenBank accession no. PV483427.1).
