# Supplementary material for: Synergistic antiviral effects of structure-guided peptides and a mutagenic base analog on SARS-CoV-2 replication
Source: Antimicrob Agents Chemother. 2026 Apr 27;70(6):e01885-25. doi: 10.1128/aac.01885-25 (PMC13231887; doi:10.1128/aac.01885-25)
Supplement: Table S2 — Estimated effects of individual mutations on SARS-CoV-2 fitness. [file aac.01885-25-s0003.xlsx]

## Sheet: Mutation load
Table S2. Mutational load associated with each type of substitution on the replicative fitness of SARS-CoV-2 proteins and protein complexes derived from available crystal structures.
		Protein / Complex (PDB ID)a			Protein / Complex (PDB ID)			Protein / Complex (PDB ID)			Protein / Complex (PDB ID)			Protein / Complex (PDB ID)			Protein / Complex (PDB ID)			Protein / Complex (PDB ID)			Protein / Complex (PDB ID)			Protein / Complex (PDB ID)			Protein / Complex (PDB ID)			Protein / Complex (PDB ID)			Protein / Complex (PDB ID)			Protein / Complex (PDB ID)			Protein / Complex (PDB ID)			Protein / Complex (PDB ID)			Protein / Complex (PDB ID)
		7K3N			7K7P			7MSX			7MSW			5S73			6WEY			7KQO			7KRO			7KR1			7KQW			6MO3			6M2Q			6YHU			6M5I			7JLT			6W4B
		Nsp1			Nsp1			Nsp2			Nsp2			Nsp3			Nsp3			Nsp3			Nsp3			Nsp3			Nsp3			Nsp5			Nsp5			Nsp7-nsp8			Nsp7-nsp8			Nsp7-nsp8			Nsp9
		DDGb	nmutc	Mutational loadd	DDG	nmut	Mutational load	DDG	nmut	Mutational load	DDG	nmut	Mutational load	DDG	nmut	Mutational load	DDG	nmut	Mutational load	DDG	nmut	Mutational load	DDG	nmut	Mutational load	DDG	nmut	Mutational load	DDG	nmut	Mutational load	DDG	nmut	Mutational load	DDG	nmut	Mutational load	DDG	nmut	Mutational load	DDG	nmut	Mutational load	DDG	nmut	Mutational load	DDG	nmut	Mutational load
Transversions	A→C	0.0116	135	0.0463	0.0192	83	0.0821	0.01338	571	0.04485	0.01863	571	0.06244	0.02965	160	0.09432	0.02955	165	0.09243	0.03189	160	0.10145	0.03404	165	0.10707	0.03091	165	0.09722	0.05746	146	0.20427	0.01649	258	0.05869	0.01646	258	0.05857	0.01542	187	0.04651	0.05306	261	0.17075	0.00581	272	0.01806	-0.00913	110	-0.02912
	A→U	-0.032	135	-0.1281	-0.0077	83	-0.033	0.07421	571	0.24876	0.06267	571	0.21006	0.00338	160	0.01076	-0.00116	165	-0.00362	0.00688	160	0.02189	-0.00634	165	-0.01995	-0.01096	165	-0.03448	0.05166	146	0.18364	0.02426	258	0.08633	0.02307	258	0.0821	0.04062	187	0.1225	0.06888	261	0.22167	0.05128	272	0.15949	-0.00827	110	-0.02639
	C→A	0.013	116	0.0605	0.0196	78	0.0891	0.01036	353	0.0562	0.01277	353	0.06922	0.0085	81	0.05341	0.00948	81	0.06042	0.00917	81	0.05765	0.01024	83	0.06406	0.01033	83	0.06458	0.02651	114	0.1207	0.00736	163	0.04147	0.00602	163	0.03391	0.00958	105	0.05148	0.03087	158	0.16409	0.00524	157	0.02826	0.00319	66	0.01695
	C→G	0.0136	116	0.0635	0.0208	78	0.0944	0.00714	353	0.03873	0.0111	353	0.06018	0.00924	81	0.05804	0.01147	81	0.07307	0.00919	81	0.05776	0.01342	83	0.08393	0.01417	83	0.08859	0.01682	114	0.07656	0.00273	163	0.0154	0.00084	163	0.00472	0.0057	105	0.03062	0.01944	158	0.10335	-0.00747	157	-0.04027	-0.00151	66	-0.00804
	G→C	-0.0098	146	-0.0363	0.0131	96	0.0482	0.03997	410	0.18659	0.03564	410	0.16639	0.03009	101	0.15165	0.02859	105	0.14051	0.03016	101	0.15202	0.02647	105	0.13084	0.02748	105	0.13583	0.05699	136	0.21748	0.02587	187	0.12699	0.02332	187	0.1145	0.01824	103	0.09985	0.03935	171	0.19331	0.00814	167	0.04123	0.00231	75	0.01079
	G→U	-0.0457	146	-0.1692	-0.008	96	-0.0295	0.0684	410	0.31931	0.05029	410	0.23476	0.03956	101	0.19937	0.03493	105	0.17168	0.03983	101	0.20075	0.02842	105	0.14045	0.02991	105	0.14786	0.09985	136	0.38103	0.02366	187	0.11616	0.02288	187	0.11234	0.02313	103	0.12663	0.05843	171	0.28704	0.02559	167	0.12962	0.0078	75	0.03649
	U→A	0.1654	143	0.6247	0.229	97	0.8357	0.01702	580	0.05617	0.06565	580	0.21664	0.13915	165	0.42925	0.14471	165	0.45256	0.14022	165	0.43257	0.15096	166	0.47197	0.14853	166	0.46438	0.23981	120	1.03716	0.08147	310	0.24126	0.08104	310	0.23998	0.13621	169	0.45457	0.03719	250	0.12497	0.06999	250	0.23684	-0.00115	100	-0.00403
	U→G	0.1625	143	0.6137	0.2219	97	0.8098	0.02287	580	0.07546	0.06895	580	0.22753	0.14896	165	0.45952	0.1559	165	0.48756	0.15054	165	0.4644	0.16284	166	0.50911	0.15981	166	0.49965	0.24855	120	1.07497	0.08	310	0.23691	0.08324	310	0.24651	0.12891	169	0.43022	0.03062	250	0.10288	0.06417	250	0.21716	0.00709	100	0.02488
Transitions	A→G	0.0012	135	0.0046	0.0025	83	0.0107	-0.00214	571	-0.00718	0.00113	571	0.00378	0.01151	160	0.03661	0.01192	165	0.03729	0.01282	160	0.04078	0.01655	165	0.05206	0.01505	165	0.04733	0.01595	146	0.05669	0.00203	258	0.00723	0.00238	258	0.00845	0.00097	187	0.00292	0.04827	261	0.15536	-0.0085	272	-0.02643	-0.01715	110	-0.05473
	C→U	-0.0376	116	-0.1752	-0.0348	78	-0.158	0.0342	353	0.18543	0.01691	353	0.09168	-0.02573	81	-0.16168	-0.02983	81	-0.19004	-0.02643	81	-0.1661	-0.03508	83	-0.21937	-0.03429	83	-0.21442	-0.0347	114	-0.15799	0.01137	163	0.06402	0.00945	163	0.05324	0.01045	105	0.05613	0.04832	158	0.25688	0.03115	157	0.16783	-0.00721	66	-0.03832
	G→A	0.0029	146	0.0106	0.0147	96	0.0543	0.02969	410	0.13861	0.02457	410	0.1147	0.01891	101	0.09529	0.01691	105	0.08308	0.0188	101	0.09477	0.01561	105	0.07715	0.01722	105	0.0851	0.05176	136	0.19752	0.00894	187	0.04387	0.00706	187	0.03467	0.00764	103	0.04183	0.03719	171	0.1827	0.00384	167	0.01946	-0.01207	75	-0.05651
	U→C	0.1424	143	0.5378	0.1906	97	0.6956	0.00701	580	0.02313	0.05605	580	0.18497	0.12768	165	0.39389	0.1345	165	0.42063	0.12848	165	0.39633	0.14133	166	0.44188	0.14153	166	0.44249	0.20994	120	0.90798	0.08	310	0.23691	0.07991	310	0.23664	0.10648	169	0.35536	0.01665	250	0.05593	0.0437	250	0.14789	0.0034	100	0.01193
a The analyses were performed using SARS-CoV-2 protein PBDs. In many cases, more than one PBD file was extracted from a protein or heterodimeric complex.
b DDG represents the total estimated fitness cost of mutations, measured in kcal/mol.
c nmut represents the total number of mutations identified for each crystal structure.
d Total estimated fitness cost of mutations, measured by ΔΔG or change in the free energy of folding of a protein caused by a mutation; indicates whether the mutation stabilizes (ΔΔG < 0) or destabilizes (ΔΔG > 0) the protein.
e PBD from the amino acid sequence of the nucleocapsid protein (N), consisting of the first 137 amino acids at the N-terminal end of the protein.
f PBD from the amino acid sequence of the nucleocapsid protein (N), consisting of the last 116 amino acids at the C-terminal end of the protein.
The color scale indicates the effect of each mutation on the fitness of the corresponding protein, ranging from green (most positive effect) to red (most negative effect).
[truncated: 51 more columns]
