# Supplementary material for: Synergistic antiviral effects of structure-guided peptides and a mutagenic base analog on SARS-CoV-2 replication
Source: Antimicrob Agents Chemother. 2026 Apr 27;70(6):e01885-25. doi: 10.1128/aac.01885-25 (PMC13231887; doi:10.1128/aac.01885-25)
Supplement: Table S3 — Evolutionary analysis of coronavirus proteins. [file aac.01885-25-s0004.xlsx]

## Sheet: S3A
Table S3A. List of coronavirus reference sequences used for conservation analysis.
Genusa	Subgenus	Species	Virus nameb	GenBank Accession No.	Abbreviation
Alphacoronavirus
	Amalacovirus	Alphacoronavirus almalfi	bat alphacoronavirus isolate AMA_L_F	MT663548	BtCoV-AMA-L-F
	Colacovirus	Alphacoronavirus myotis	bat coronavirus CDPHE15	KF430219	BtCoV CDPHE15
	Decacovirus	Alphacoronavirus australiense	alphacoronavirus sp. WA3607	MK472070	ACoV-WA3607
	Decacovirus	Alphacoronavirus ferrumequini	BtRf-AlphaCoV/HuB2013	KJ473807	BtRf-AlphaCoV
	Decacovirus	Alphacoronavirus hipposideri	Hipposideros pomona bat coronavirus CHB25	MN611525	HipPBCoV-CHB25
	Decacovirus	Alphacoronavirus rousetti	Rousettus bat coronavirus HKU10	JQ989270	BtCoV HKU10
	Duvinacovirus	Alphacoronavirus chicagoense	human coronavirus 229E	AF304460	HCoV_229E
	Duvinacovirus	Alphacoronavirus chicagoense	human coronavirus 229E	JX503061	HCoV_229E
	Luchacovirus	Alphacoronavirus ratti	Lucheng Rn rat coronavirus	KF294380	LRNV
	Minacovirus	Alphacoronavirus neovisontis	mink coronavirus	HM245925	MCoV
	Minunacovirus	Alphacoronavirus miniopteri	Miniopterus bat coronavirus HKU8	EU420139	Mi-BatCoV_HKU8
	Minunacovirus	Alphacoronavirus pusilli	Miniopterus bat coronavirus 1	EU420138	Mi-BatCoV_1A
	Myotacovirus	Alphacoronavirus ricketti	BtMr-AlphaCoV/SAX2011	KJ473806	BtMr-AlphaCoV
	Nyctacovirus	Alphacoronavirus chalinolobi	alphacoronavirus sp. WA2028	MK472068	ACoV-WA2028
	Nyctacovirus	Alphacoronavirus nyctali	BtNv-AlphaCoV/SC2013	KJ473809	BtNv-AlphaCoV
	Nyctacovirus	Alphacoronavirus pipistrelli	alphacoronavirus bat coronavirus	MH938449	PK-BatCoV
	Nyctacovirus	Alphacoronavirus tylonycteridis	Tylonycteris bat coronavirus HKU33	MK720944	TyBCoV-HKU33
	Pedacovirus	Alphacoronavirus finnoniense	bat alphacoronavirus BtCoV/020_16/M.dau/FIN/2016	MG923574	BtCoV/020_16/M.dau/FIN/2016
	Pedacovirus	Alphacoronavirus gouldii	alphacoronavirus sp. WA1087	MK472067	ACoV-WA1087
	Pedacovirus	Alphacoronavirus porci	porcine epidemic diarrhea virus	AF353511	PEDV
	Pedacovirus	Alphacoronavirus scotophili	Scotophilus bat coronavirus 512	DQ648858	Sc-BatCoV_512
	Rhinacovirus	Alphacoronavirus rhinolophi	Rhinolophus bat coronavirus HKU2	EF203064	Rh-BatCoV_HKU2
	Setracovirus	Alphacoronavirus amsterdamense	human coronavirus NL63	AY567487	HCoV_NL63
	Setracovirus	Alphacoronavirus triaenopis	NL63-related bat coronavirus	KY073745	BtKYNL63
	Soracovirus	Alphacoronavirus soricis	common shrew coronavirus Tibet-2014	KY370053	Sa-CoV_T14
	Sunacovirus	Alphacoronavirus sunci	Suncus murinus coronavirus Xingguo-74	KY967715	Sm-CoV_X74
	Tegacovirus	Alphacoronavirus suis	transmissible gastroenteritis virus	AJ271965	TGEV
Betacoronavirus
	Embecovirus	Betacoronavirus gravedinis	human coronavirus OC43	AY585228	HCoV_OC43
	Embecovirus	Betacoronavirus hongkongense	human coronavirus HKU1	AY597011	HCoV_HKU1
	Embecovirus	Betacoronavirus muris	murine hepatitis virus	AY700211	MHV
	Embecovirus	Betacoronavirus myodae	Myodes rufocanus vole coronavirus 2/JL2014	KY370046	MrufCoV_2JL14
	Embecovirus	Betacoronavirus ratti	betacoronavirus HKU24	KM349742	ChRCoV_HKU24
	Hibecovirus	Betacoronavirus hipposideri	bat Hp-betacoronavirus/Zhejiang2013	KF636752	Bat_Hp-BetaCoV
	Merbecovirus	Betacoronavirus cameli	Middle East respiratory syndrome-related coronavirus	JX869059	MERS-CoV
	Merbecovirus	Betacoronavirus erinacei	hedgehog coronavirus 1	KC545383	EriCoV
	Merbecovirus	Betacoronavirus pipistrelli	Pipistrellus bat coronavirus HKU5	EF065509	Pi-BatCoV_HKU5
	Merbecovirus	Betacoronavirus tylonycteridis	Tylonycteris bat coronavirus HKU4	EF065505	Ty-BatCoV-HKU4
	Nobecovirus	Betacoronavirus cororeum	Rousettus bat coronavirus	KU762338	Ro-BatCoV_GCCDC1
	Nobecovirus	Betacoronavirus eidoli	Eidolon helvum bat coronavirus CMR704-P12	MG693168	Ei-BatCoV_C704
	Nobecovirus	Betacoronavirus rousetti	Rousettus bat coronavirus HKU9	EF065513	Ro-BatCoV_HKU9
	Sarbecovirus	Betacoronavirus pandemicum	severe acute respiratory syndrome coronavirus	AY274119	SARS-CoV
	Sarbecovirus	Betacoronavirus pandemicum	severe acute respiratory syndrome coronavirus 2	MN908947	SARS-CoV-2
	Sarbecovirus	Betacoronavirus pandemicum	severe acute respiratory syndrome-related coronavirus	KY352407	SARSr-CoV
Deltacoronavirus
	Andecovirus	Deltacoronavirus marecae	wigeon coronavirus HKU20	JQ065048	WiCoV_HKU20
	Buldecovirus	Deltacoronavirus gallinulae	common moorhen coronavirus HKU21	JQ065049	CMCoV_HKU21
	Buldecovirus	Deltacoronavirus lonchurae	munia coronavirus HKU13	FJ376622	MunCV_HKU13
	Buldecovirus	Deltacoronavirus pycnonoti	bulbul coronavirus HKU11	FJ376619	BulCV_HKU11
	Buldecovirus	Deltacoronavirus suis	porcine coronavirus HKU15	JQ065043	PoCoV_HKU15
	Buldecovirus	Deltacoronavirus zosteropis	white-eye coronavirus HKU16	JQ065044	WECoV_HKU16
	Herdecovirus	Deltacoronavirus nycticoracis	night heron coronavirus HKU19	JQ065047	NHCoV_HKU19
Gammacoronavirus
	Brangacovirus	Gammacoronavirus brantae	Canada goose-Branta canadensis-coronavirus-Cambridge Bay 2017	MK359255	BcanCoV_CB17
	Cegacovirus	Gammacoronavirus delphinapteri	beluga whale coronavirus	EU111742	BWCoV
	Igacovirus	Gammacoronavirus anatis	duck coronavirus DK/GD/27/2014	KM454473	DuCoV_2714
	Igacovirus	Gammacoronavirus galli	infectious bronchitis virus	M95169	IBV
	Igacovirus	Gammacoronavirus pulli	infectious bronchitis virus Ind-TN92-03	KR902510	ACoV_9203
a Virus names and taxonomic classifications follow ICTV 2023 guidelines.
b Isolates from different species of coronaviruses from the four genera that have been sequenced over the years and whose sequences have been published in databases were selected.

## Sheet: S3B
Table S3B. Alignment of nsp10 sequences from different coronavirus species.
Consensus	A	G	K	Q	T	E	Y	A	S	N	S	S	L	L	T	L	C	A	F	A	V	D	P	A	K	T	Y	L	D	A	V	K	S	G	G	K	P	V	G	N	C	V	K	M	L	A	N	G	S
Conservation (%)	77.78	100	42.59	46.3	87.04	100	25.93	53.7	27.78	90.74	72.22	53.7	57.41	100	61.11	53.7	79.63	75.93	100	66.67	88.89	88.89	96.3	51.85	62.96	42.59	100	57.41	66.67	40.74	68.52	48.15	31.48	100	46.3	53.7	100	40.74	42.59	85.19	92.59	75.93	87.04	96.3	85.19	27.78	46.3	46.3	29.63
Sequence IDa	1	2	3	4	5	6	7	8	9	10	11	12	13	14	15	16	17	18	19	20	21	22	23	24	25	26	27	28	29	30	31	32	33	34	35	36	37	38	39	40	41	42	43	44	45	46	47	48	49
ACoV-WA1087	A	G	K	Q	T	E	L	A	T	N	S	S	L	L	T	L	C	A	F	S	V	D	P	A	K	T	Y	V	E	A	V	R	S	G	H	K	P	V	S	N	C	I	K	M	L	A	N	G	S
BtCoV/020_16/M.dau/FIN/2016	A	G	K	Q	T	E	H	A	S	N	S	S	I	L	T	L	C	S	F	A	V	D	P	A	K	T	Y	I	D	A	V	K	S	G	Q	K	P	V	G	N	C	I	K	M	L	S	N	G	S
PEDV	A	G	K	Q	T	E	Q	A	I	N	S	S	L	L	T	L	C	A	F	A	V	D	P	A	K	T	Y	I	D	A	V	K	S	G	H	K	P	V	G	N	C	V	K	M	L	A	N	G	S
Sc-BatCoV_512	A	G	K	Q	T	E	Q	A	T	N	S	S	L	L	T	L	C	A	F	A	V	D	P	P	K	T	Y	L	D	A	V	K	S	G	H	R	P	V	G	N	C	V	K	M	L	A	N	G	S
ACoV-WA3607	A	G	K	Q	T	E	L	A	S	N	S	P	L	L	T	M	C	A	F	A	V	D	P	A	K	T	Y	V	D	A	V	K	K	G	V	K	P	V	G	N	C	V	K	M	L	S	N	G	S
BtRf-AlphaCoV	A	G	K	Q	T	E	L	A	T	N	S	P	L	L	T	M	C	A	F	S	V	D	P	A	K	T	Y	L	D	A	V	K	R	G	V	K	P	V	G	N	C	I	K	M	L	S	N	G	A
HipPBCoV-CHB25	A	G	K	Q	T	E	M	A	V	N	S	P	L	L	T	M	C	A	F	S	V	D	P	A	K	T	Y	V	D	A	V	K	R	G	A	K	P	V	G	N	C	I	K	M	L	S	N	G	S
BtCoV_HKU10	A	G	K	Q	T	E	L	A	V	N	S	P	L	L	T	M	C	A	F	A	V	D	P	A	K	T	Y	L	D	A	V	K	R	G	A	K	P	V	G	N	C	I	K	M	L	A	N	G	S
BtMr-AlphaCoV	A	G	K	Q	T	E	Q	A	A	N	S	S	L	L	T	M	C	A	F	A	V	D	P	A	K	C	Y	L	D	A	V	K	G	G	V	K	P	V	G	N	C	I	K	M	L	S	N	G	S
Mi-BatCoV_1A	A	G	K	Q	T	E	L	V	V	N	S	S	L	L	T	L	C	S	F	A	V	D	P	A	K	C	Y	L	D	A	V	K	S	G	V	K	P	V	N	N	C	V	K	M	L	S	N	G	S
Mi-BatCoV_HKU8	A	G	T	Q	T	E	L	V	A	N	S	S	L	L	T	M	C	S	F	A	V	D	P	R	K	C	Y	L	D	A	V	K	N	G	V	K	P	V	T	N	C	V	K	M	L	S	N	G	S
ACoV-WA2028	A	G	R	Q	T	E	L	V	A	N	S	S	L	L	T	L	C	A	F	A	V	D	P	E	K	T	Y	I	D	A	V	K	S	G	T	K	P	V	G	N	C	V	K	M	L	S	N	G	A
BtNv-AlphaCoV	A	G	K	Q	T	E	L	A	T	N	S	S	L	L	T	L	C	A	F	A	V	D	P	P	K	M	Y	I	D	S	V	K	A	G	I	K	P	V	G	N	C	V	K	M	L	S	N	G	A
TyBCoV-HKU33	A	G	K	Q	T	E	L	A	S	N	C	A	L	L	T	L	C	S	F	A	V	D	P	A	K	M	Y	I	D	S	V	K	S	G	M	K	P	V	G	N	C	V	K	M	L	S	N	G	A
PK-BatCoV	A	G	K	Q	T	E	I	A	A	N	S	G	L	L	T	L	C	A	F	S	P	D	P	A	K	M	Y	L	D	A	V	K	S	G	I	K	P	V	G	N	C	V	K	M	L	S	N	G	A
Rh-BatCoV_HKU2	A	G	K	Q	T	E	L	A	C	N	S	S	L	L	T	L	C	A	F	A	V	D	P	A	K	A	Y	V	S	A	V	K	Q	G	A	K	P	V	G	N	C	V	K	M	L	A	N	G	S
BtCoV_CDPHE15	A	G	K	Q	T	E	Q	V	M	N	S	S	L	L	T	M	C	A	F	S	T	D	P	A	K	T	Y	L	D	A	V	K	S	G	V	K	P	I	G	N	C	V	K	M	L	A	N	G	A
BtCoV-AMA-L-F	A	G	R	Q	T	E	V	A	T	N	S	S	L	L	T	V	C	A	F	A	V	D	P	A	A	A	Y	V	D	A	V	K	S	G	I	K	P	I	G	N	C	V	K	M	L	A	N	G	S
BtKYNL63	A	G	K	Q	T	E	L	A	A	N	S	G	L	L	T	V	C	A	F	A	V	D	P	A	A	A	Y	L	D	A	V	K	Q	G	A	K	P	V	G	N	C	V	K	M	L	T	N	G	A
HCoV_NL63	A	G	K	Q	T	E	L	A	V	N	S	G	L	L	T	A	C	A	F	S	V	D	P	A	T	T	Y	L	E	A	V	K	H	G	A	K	P	V	S	N	C	I	K	M	L	S	N	G	A
HCoV_229E	A	G	K	Q	T	E	F	V	S	N	S	H	L	L	T	H	C	S	F	A	V	D	P	A	A	A	Y	L	D	A	V	K	Q	G	A	K	P	V	G	N	C	V	K	M	L	T	N	G	S
MCoV	A	G	K	Q	T	E	H	P	S	N	S	S	L	L	T	L	C	A	F	A	P	E	P	A	K	A	Y	V	E	L	V	K	K	G	M	Q	P	V	N	N	C	V	K	M	L	S	N	G	S
TGEV	A	G	K	P	T	E	H	P	S	N	S	S	L	L	T	L	C	A	F	S	P	D	P	A	K	A	Y	V	D	A	V	K	R	G	M	Q	P	V	N	N	C	V	K	M	L	S	N	G	A
Sm-CoV_X74	A	G	R	P	T	E	F	P	E	N	S	N	L	L	S	I	C	A	F	A	V	D	P	A	K	A	Y	L	D	A	I	K	S	G	V	K	P	L	A	N	C	I	K	M	L	S	N	G	S
LRNV	A	G	K	P	T	E	Y	A	T	D	C	Q	L	L	T	L	C	A	F	A	V	D	P	K	D	A	Y	L	T	A	V	R	Q	G	H	K	P	L	S	N	C	I	K	M	I	N	N	G	S
Sa-CoV_T14	A	G	K	S	T	E	V	P	E	N	V	N	I	L	S	M	C	A	F	S	V	D	P	E	K	T	Y	L	D	Y	V	K	S	G	Q	N	P	L	K	S	C	V	K	M	L	T	D	R	T
Bat_Hp-BetaCoV	A	G	K	P	T	E	V	A	A	N	S	K	C	L	T	F	C	A	F	A	V	D	P	E	K	A	Y	F	D	F	V	N	S	G	G	Q	P	L	N	N	C	V	R	V	L	C	T	H	T
SARSr-CoV	A	G	N	A	T	E	V	P	A	N	S	T	V	L	S	F	C	A	F	A	V	E	P	A	K	A	Y	K	D	Y	L	A	S	G	G	Q	P	I	T	N	C	V	K	M	L	C	T	H	T
SARS-CoV	A	G	N	A	T	E	V	P	A	N	S	T	V	L	S	F	C	A	F	A	V	D	P	A	K	A	Y	K	D	Y	L	A	S	G	G	Q	P	I	T	N	C	V	K	M	L	C	T	H	T
SARS-CoV-2	A	G	N	A	T	E	V	P	A	N	S	T	V	L	S	F	C	A	F	A	V	D	A	A	K	A	Y	K	D	Y	L	A	S	G	G	Q	P	I	T	N	C	V	K	M	L	C	T	H	T
Ei-BatCoV_C704	A	G	S	A	T	E	V	T	S	N	S	S	I	L	S	L	C	A	F	S	V	D	P	E	A	T	Y	K	E	Y	V	D	N	G	G	A	P	I	G	N	C	V	K	M	L	T	P	H	T
Ro-BatCoV_GCCDC1	A	G	S	A	T	E	V	A	S	N	S	A	I	L	S	L	C	A	F	S	V	D	P	E	A	T	Y	K	D	Y	L	D	N	G	G	T	P	I	G	N	C	V	K	M	L	T	T	H	T
Ro-BatCoV_HKU9	A	G	S	A	T	E	V	A	S	N	S	S	I	L	S	L	C	S	F	S	V	D	P	E	A	T	Y	K	D	Y	L	D	N	G	G	S	P	I	G	N	C	V	K	M	L	T	P	H	T
EriCoV	A	G	S	N	T	E	Y	A	S	N	S	S	V	L	S	L	V	N	F	A	V	D	P	A	K	A	Y	T	D	Y	V	N	A	G	G	A	P	L	T	N	C	V	K	M	L	T	P	K	T
MERS-CoV	A	G	S	N	T	E	F	A	S	N	S	S	V	L	S	L	V	N	F	T	V	D	P	Q	K	A	Y	L	D	F	V	N	A	G	G	A	P	L	T	N	C	V	K	M	L	T	P	K	T
Pi-BatCoV_HKU5	A	G	S	N	T	E	F	A	I	N	S	S	V	L	S	A	V	T	F	S	V	D	P	G	K	A	Y	L	D	F	V	N	A	G	G	A	P	L	T	N	C	V	K	M	L	T	P	K	T
Ty-BatCoV-HKU4	A	G	A	N	T	E	F	A	S	N	S	T	V	L	T	L	V	A	F	A	V	D	P	A	K	A	Y	L	D	Y	V	G	S	G	G	T	P	L	S	N	Y	V	K	M	L	A	P	K	T
ChRCoV_HKU24	A	G	H	A	T	E	Y	A	A	N	S	A	I	L	S	L	C	A	F	S	V	D	P	K	K	T	Y	L	D	Y	I	Q	Q	G	G	I	P	I	A	N	C	V	K	M	L	C	D	H	A
MHV	A	G	T	A	T	E	Y	A	S	N	S	A	I	L	S	L	C	A	F	S	V	D	P	K	K	T	Y	L	D	Y	I	K	Q	G	G	V	P	V	T	N	C	V	K	M	L	C	D	H	A
MrufCoV_2JL14	A	G	T	P	T	E	Y	A	S	N	S	S	V	L	S	L	C	A	F	S	V	D	P	K	K	T	Y	L	D	F	V	Q	Q	G	G	V	P	L	T	N	C	V	K	M	L	C	D	H	A
HCoV_OC43	A	G	T	A	T	E	Y	A	S	N	S	S	I	L	S	L	C	A	F	S	V	D	P	K	K	T	Y	L	D	F	I	Q	Q	G	G	T	P	I	A	N	C	V	K	M	L	C	D	H	A
HCoV_HKU1	A	G	V	A	T	E	Y	A	A	N	S	S	I	L	S	L	C	A	F	S	V	D	P	K	K	T	Y	L	D	Y	I	Q	Q	G	G	V	P	I	I	N	C	V	K	M	L	C	D	H	A
BcanCoV_CB17	K	G	H	D	T	E	E	V	E	A	V	G	I	L	S	L	C	S	F	A	V	D	P	A	S	C	Y	K	E	Y	I	A	G	G	G	K	P	L	A	N	C	V	K	M	L	T	V	H	N
DuCoV_2714	K	G	H	E	T	E	E	L	E	S	V	G	I	L	S	L	C	A	F	A	V	N	P	E	E	T	Y	L	K	Y	V	S	A	G	N	Q	P	L	G	N	C	V	K	M	L	T	V	H	N
ACoV_9203	K	G	H	E	T	E	E	V	D	A	V	G	I	L	S	L	C	S	F	A	V	D	P	A	D	T	Y	C	K	Y	V	A	A	G	N	Q	P	L	G	N	C	V	K	M	L	T	V	H	N
IBV	K	G	H	E	T	E	E	V	D	A	V	G	I	L	S	L	C	S	F	A	V	D	P	A	D	T	Y	C	K	Y	V	A	A	G	N	Q	P	L	G	N	C	V	K	M	L	T	V	H	N
BWCoV	H	G	V	S	T	E	S	V	E	N	C	G	I	L	S	L	C	S	F	A	L	D	A	K	E	C	Y	L	E	Y	I	K	E	G	G	A	P	L	S	N	C	V	K	M	L	T	L	H	T
CMCoV_HKU21	T	G	T	H	V	E	Y	Q	E	N	A	S	L	L	T	Y	L	A	F	A	V	N	P	K	E	A	Y	L	K	H	V	A	D	G	G	K	P	I	Q	G	V	I	Q	M	I	A	P	-	I
BulCV_HKU11	N	G	T	Q	I	E	Y	Q	E	N	A	S	L	L	T	Y	L	A	F	A	V	N	P	K	E	A	Y	L	K	H	L	A	D	G	G	K	P	I	Q	G	C	I	Q	M	I	A	S	-	L
WECoV_HKU16	N	G	T	Q	I	E	Y	Q	E	N	A	S	L	L	T	Y	L	A	F	A	V	D	P	K	A	A	Y	L	K	H	I	A	D	G	G	K	P	I	Q	G	C	I	Q	M	I	A	T	-	L
PoCoV_HKU15	S	G	T	Q	I	E	Y	Q	Q	N	A	S	L	L	T	Y	L	A	F	A	V	D	P	K	T	A	Y	L	K	H	L	A	D	G	G	S	P	I	Q	G	C	I	Q	M	I	A	T	-	M
MunCV_HKU13	N	G	T	H	I	E	Y	Q	E	N	A	S	L	L	T	Y	L	A	F	A	V	D	P	K	A	A	Y	L	K	H	L	A	D	G	G	K	P	I	Q	G	C	V	Q	M	V	A	A	-	M
NHCoV_HKU19	S	G	T	S	V	E	Y	Q	E	N	N	S	L	L	T	Y	L	A	F	A	V	N	P	R	E	A	Y	L	A	H	I	S	N	G	G	K	P	I	Q	G	A	V	R	V	I	A	P	-	Q
WiCoV_HKU20	N	G	T	A	I	E	Y	Q	Q	N	A	S	L	L	T	Y	L	A	F	A	A	D	P	K	D	A	Y	L	K	H	V	Q	A	G	G	K	P	L	M	G	A	V	K	M	V	A	P	-	I
Color legend:
Group	Amino acids	Color meaning
Hydrophobic	A, V, L, I, M	light brown
Aromatic	F, Y, W	purple
Polar (uncharged)	S, T, N, Q	light green
Positive (basic)	K, R, H	light blue
Negative (acidic)	D, E	light red
Sulfur-containing	C	pale yellow
Special	G, P	grey
a Reference sequences were retrieved from GenBank and used for comparative conservation analysis of coronavirus proteins.
[truncated: 93 more columns]

## Sheet: S3C
Table S3C. Alignment of nsp14 sequences from different coronavirus species.
Consensus	-	-	-	-	-	C	G	L	F	K	D	C	S	R	E	Y	D	-	G	L	P	P	A	H	A	P	T	Y	M	S	L	S	D	K	F	K	T	S	G	D	-	L	A	V	Q	I	G	V	-
Conservation (%)	94.44	94.44	98.15	98.15	98.15	46.3	77.78	100	96.3	98.15	70.37	100	51.85	48.15	18.52	18.52	24.07	98.15	46.3	64.81	48.15	100	57.41	53.7	96.3	44.44	85.19	38.89	31.48	48.15	59.26	44.44	64.81	38.89	55.56	88.89	53.7	27.78	29.63	33.33	98.15	96.3	79.63	74.07	33.33	38.89	62.96	40.74	77.78
Sequence IDa	1	2	3	4	5	6	7	8	9	10	11	12	13	14	15	16	17	18	19	20	21	22	23	24	25	26	27	28	29	30	31	32	33	34	35	36	37	38	39	40	41	42	43	44	45	46	47	48	49
ACoV-WA1087	-	-	-	-	-	C	G	L	F	K	D	C	S	R	G	D	D	-	T	L	P	P	S	Y	A	N	T	Y	I	S	L	S	D	R	F	K	T	S	N	D	-	L	A	V	Q	I	G	V	-
PEDV	-	-	-	-	-	C	G	L	F	K	D	C	S	R	G	D	D	-	L	L	P	P	S	H	A	N	T	F	M	S	L	A	D	N	F	K	T	D	Q	Y	-	L	A	V	Q	I	G	V	-
BtCoV/020_16/M.dau/FIN/2016	-	-	-	-	-	C	G	L	F	K	D	C	Y	K	G	D	D	-	L	L	P	P	S	H	A	N	T	F	M	A	L	S	D	S	F	K	T	D	K	E	-	L	A	V	Q	I	G	V	-
Sc-BatCoV_512	-	-	-	-	-	C	G	L	F	K	D	C	Y	K	G	E	D	-	N	L	P	P	S	H	A	P	T	F	M	S	L	S	D	N	F	K	T	D	K	D	-	L	A	V	Q	I	G	V	-
BtCoV_CDPHE15	A	Q	T	D	G	C	G	L	F	K	D	C	S	R	R	D	D	-	M	L	P	P	S	H	A	S	T	Y	M	A	L	S	D	N	F	K	T	D	K	E	-	L	A	V	Q	I	G	V	-
ACoV-WA2028	-	-	-	-	-	C	G	L	F	K	D	C	H	R	G	S	D	-	N	L	P	P	S	H	A	P	T	Y	M	S	L	S	D	N	F	K	T	D	K	E	-	L	A	V	Q	L	G	V	-
TyBCoV-HKU33	-	-	-	-	-	C	G	L	F	K	D	C	H	R	G	C	D	-	V	L	P	P	S	H	A	L	T	Y	M	S	L	S	D	N	Y	K	T	D	K	E	-	L	A	V	Q	I	G	V	-
BtNv-AlphaCoV	-	-	-	-	-	C	G	L	F	K	D	C	H	R	G	S	D	-	N	L	P	P	S	H	A	P	T	Y	M	S	L	S	D	A	F	K	T	D	K	D	-	L	A	V	Q	I	G	V	-
PK-BatCoV	-	-	-	-	-	C	G	L	F	K	D	C	Y	R	G	N	D	-	S	L	P	P	S	H	A	P	T	F	V	S	L	S	D	S	Y	K	T	D	K	D	-	L	A	V	Q	I	G	H	-
ACoV-WA3607	-	-	-	-	-	C	G	L	F	K	D	C	Y	R	R	D	E	-	D	L	P	P	S	H	A	S	T	Y	V	A	L	S	D	K	F	K	V	S	G	D	-	L	A	A	Q	I	G	F	-
BtRf-AlphaCoV	-	-	-	-	-	C	G	L	F	K	D	C	S	R	K	P	D	-	L	L	P	P	S	H	A	T	T	F	M	S	L	A	D	N	F	K	T	S	G	D	-	L	A	V	Q	I	G	S	-
HipPBCoV-CHB25	-	-	-	-	-	C	G	L	F	K	D	C	S	R	K	P	D	-	L	L	P	P	S	H	A	T	T	F	M	S	L	S	D	N	F	K	T	S	G	D	-	L	A	V	Q	V	G	S	-
BtCoV_HKU10	-	-	-	-	-	C	G	L	F	K	D	C	S	R	K	P	D	-	L	L	P	P	S	H	A	T	T	F	M	S	L	S	D	N	F	K	T	S	G	D	-	L	A	V	Q	V	G	V	-
Rh-BatCoV_HKU2	-	-	-	-	-	C	G	L	F	K	D	C	Y	K	F	D	Q	-	D	L	P	P	A	H	A	T	T	Y	M	A	L	S	D	K	F	K	T	D	K	E	-	L	A	V	N	I	G	H	-
Mi-BatCoV_1A	-	-	-	-	-	C	G	L	F	K	D	C	S	R	V	E	E	-	P	L	P	P	A	Y	A	P	T	Y	V	S	L	S	D	R	F	K	T	S	G	E	-	L	A	V	N	V	G	A	-
Mi-BatCoV_HKU8	-	-	-	-	-	C	G	L	F	K	D	C	S	K	F	D	D	P	P	L	P	P	S	H	A	P	T	Y	V	A	L	S	D	R	F	K	T	E	G	D	-	L	A	V	Q	I	G	S	-
BtKYNL63_APD51481.1	-	-	-	-	-	C	G	L	F	K	D	C	A	R	D	P	V	-	D	L	P	P	A	Y	A	H	T	F	L	S	L	S	D	R	F	K	T	N	N	D	-	L	A	V	Q	I	G	A	-
HCoV_229E	-	-	-	-	-	C	G	L	F	K	D	C	A	R	N	P	I	-	D	L	P	P	S	H	A	T	T	Y	L	S	L	S	D	R	F	K	T	S	G	D	-	L	A	V	Q	I	G	N	-
HCoV_NL63	-	-	-	-	-	C	G	L	F	K	N	C	T	R	T	P	L	-	N	L	P	P	T	H	A	H	T	F	L	S	L	S	D	Q	F	K	T	T	G	D	-	L	A	V	Q	I	G	S	-
BtMr-AlphaCoV	-	-	-	-	-	C	G	L	F	K	N	C	I	R	N	E	V	-	I	L	S	P	A	Y	A	P	T	Y	M	A	L	S	D	S	F	K	T	S	Q	E	-	L	A	V	A	I	G	A	-
MCoV	-	-	-	-	-	C	G	L	F	K	D	C	A	K	V	E	H	-	Y	I	P	P	A	Y	A	T	T	Y	I	S	L	S	D	S	F	K	T	N	N	G	-	F	A	V	D	V	G	N	-
TGEV	-	-	-	-	-	C	G	L	F	K	D	C	S	K	S	E	Q	-	Y	I	P	P	A	Y	A	T	T	Y	M	S	L	S	D	N	F	K	T	S	D	G	-	L	A	V	N	I	G	T	-
BtCoV-AMA-L-F	-	-	-	-	-	C	G	L	F	K	D	C	Y	R	Y	E	E	-	P	L	P	P	S	H	A	V	S	T	I	A	L	S	D	K	Y	K	V	S	A	D	-	L	A	V	Q	L	G	V	-
LRNV	-	-	-	-	-	S	G	L	F	K	N	C	I	R	K	G	H	-	D	L	P	P	N	H	A	R	S	F	L	D	L	D	S	R	F	K	V	T	D	E	-	L	A	V	H	I	G	S	-
Sm-CoV_X74	-	-	-	-	-	T	G	L	F	K	S	C	V	R	V	P	Y	-	E	V	G	P	A	Y	A	T	T	F	M	H	L	T	D	R	F	K	V	S	N	D	-	L	A	V	A	L	P	S	-
Sa-CoV_T14	-	-	-	-	-	V	G	L	F	K	D	C	Y	R	N	V	F	-	T	L	N	P	A	Q	S	H	T	Y	E	A	L	S	D	K	Y	K	S	G	N	-	-	L	A	V	W	F	G	E	-
Bat_Hp-BetaCoV	-	-	-	-	-	T	G	L	F	K	D	C	S	K	L	I	T	-	G	L	S	P	A	M	A	P	T	Y	M	A	V	D	D	K	F	K	T	N	G	G	-	L	C	V	H	L	P	G	-
SARSr-CoV	-	-	-	-	-	T	G	L	F	K	D	C	S	K	I	I	N	-	G	L	H	P	T	Q	S	P	T	Y	L	S	V	D	T	K	F	K	T	E	G	-	-	L	C	V	D	I	P	S	-
SARS-CoV	-	-	-	-	-	T	G	L	F	K	D	C	S	K	I	I	T	-	G	L	H	P	T	Q	A	P	T	H	L	S	V	D	I	K	F	K	T	E	G	-	-	L	C	V	D	I	P	G	-
SARS-CoV-2	-	-	-	-	-	T	G	L	F	K	D	C	S	K	V	I	T	-	G	L	H	P	T	Q	A	P	T	H	L	S	V	D	T	K	F	K	T	E	G	-	-	L	C	V	D	I	P	G	-
EriCoV	-	-	-	-	-	T	G	L	Y	K	D	C	S	R	E	M	S	-	G	L	S	P	A	Y	A	P	T	Y	M	S	V	D	E	K	F	K	T	N	D	E	-	L	C	V	N	L	N	I	-
MERS-CoV	-	-	-	-	-	T	G	L	F	K	D	C	S	R	E	T	S	-	G	L	S	P	A	Y	A	P	T	Y	V	S	V	D	D	K	Y	K	T	S	D	E	-	L	C	V	N	L	N	L	-
Pi-BatCoV_HKU5	-	-	-	-	-	T	G	L	Y	K	D	C	S	R	E	S	S	-	G	L	H	P	A	Y	A	P	T	Y	V	S	V	D	D	K	Y	K	T	S	D	E	-	L	C	V	N	L	N	V	-
Ty-BatCoV-HKU4	-	-	-	-	-	T	G	L	F	K	D	C	S	R	E	D	T	-	G	L	P	P	A	Y	A	P	T	Y	L	S	V	D	A	K	Y	K	T	T	D	E	-	L	C	V	N	L	N	I	-
Ei-BatCoV_C704	-	-	-	-	-	T	G	L	F	K	D	C	S	K	-	S	E	-	P	L	S	P	A	Y	A	P	T	F	L	S	V	N	D	K	F	K	L	S	D	E	-	L	C	V	H	F	D	T	-
Ro-BatCoV_GCCDC1	-	-	-	-	-	V	G	L	F	K	D	C	S	K	-	S	E	-	Q	V	G	P	A	Y	A	P	T	F	V	S	V	N	D	K	F	K	L	N	E	S	-	M	C	A	H	F	D	T	-
Ro-BatCoV_HKU9	-	-	-	-	-	V	G	L	F	K	D	C	A	K	-	A	E	-	P	L	G	P	A	Y	A	P	T	F	V	S	V	N	D	K	F	K	L	N	E	S	-	L	C	V	H	F	D	T	-
ChRCoV_HKU24	-	-	-	-	-	T	N	L	F	K	D	C	S	K	S	Y	V	-	G	Y	H	P	A	H	A	P	S	F	V	A	V	D	E	K	Y	K	V	S	G	D	-	L	A	V	C	L	D	I	-
HCoV_OC43	C	S	-	-	-	T	N	L	F	K	D	C	S	K	S	Y	S	-	G	Y	H	P	A	H	A	P	S	F	L	A	V	D	D	K	Y	K	A	T	G	D	-	L	A	V	C	L	G	I	-
MrufCoV_2JL14	-	-	-	-	-	T	N	L	F	K	D	C	S	K	S	S	V	-	G	Y	H	P	A	H	A	P	S	F	I	A	V	D	E	K	Y	K	V	N	G	E	-	L	A	V	C	L	G	T	-
MHV	-	-	-	-	-	T	N	L	F	K	D	C	S	R	S	Y	V	-	G	Y	H	P	A	H	A	P	S	F	L	A	V	D	D	K	Y	K	V	G	G	D	-	L	A	V	C	L	N	V	-
HCoV_HKU1	C	T	-	-	-	T	N	L	F	K	D	C	S	K	S	C	L	-	G	Y	H	P	A	H	A	P	S	F	L	A	V	D	D	K	Y	K	V	N	E	N	-	L	A	V	N	L	N	I	-
BcanCoV_CB17	-	-	-	-	-	T	G	L	F	K	I	C	N	K	D	F	A	-	G	V	H	P	A	H	A	V	T	T	Y	A	L	S	S	N	Y	K	V	G	E	G	-	L	A	A	L	V	N	A	N
DuCoV_2714	-	-	-	-	-	T	G	L	F	K	I	C	N	K	E	F	S	-	G	V	S	P	A	Y	A	V	T	T	K	A	L	S	A	T	Y	K	V	N	D	E	-	L	A	A	L	V	N	V	E
ACoV_9203	-	-	-	-	-	T	G	L	F	I	I	C	N	K	E	L	S	-	G	V	H	P	A	Y	A	V	T	T	M	A	L	A	A	T	Y	I	V	I	E	E	-	L	A	A	L	V	I	V	E
IBV	-	-	-	-	-	T	G	L	F	K	I	C	N	K	E	F	S	-	G	V	H	P	A	Y	A	V	T	T	K	A	L	A	A	T	Y	K	V	N	D	E	-	L	A	A	L	V	N	V	E
BWCoV	-	-	-	-	-	T	G	L	F	K	I	C	S	R	N	F	K	-	G	L	P	P	A	Y	A	P	T	Y	I	A	L	D	E	K	Y	K	V	G	D	S	V	L	A	T	L	L	K	V	D
CMCoV_HKU21	-	-	-	-	-	T	S	L	F	K	R	C	G	F	D	Y	K	-	G	V	H	P	A	H	A	L	T	W	H	D	C	G	P	D	Y	R	C	N	E	P	-	L	A	K	L	V	G	V	A
BulCV_HKU11	-	-	-	-	-	C	P	L	F	K	R	C	S	F	E	Y	S	-	G	Q	H	P	A	H	A	L	T	W	H	D	C	G	S	E	Y	R	C	D	E	P	-	L	A	K	L	V	G	V	S
WECoV_HKU16	-	-	-	-	-	C	P	L	F	K	R	C	S	F	A	Y	N	-	G	Q	H	P	A	H	A	L	T	W	H	D	C	G	D	E	Y	R	C	D	E	P	-	L	A	K	L	V	G	V	A
MunCV_HKU13	-	-	-	-	-	T	S	L	F	K	R	C	S	F	E	Y	S	-	G	Q	H	P	A	H	A	L	T	W	H	D	C	G	A	E	Y	R	C	D	E	P	-	L	A	K	L	V	G	V	T
PoCoV_HKU15	-	-	-	-	-	T	P	L	F	K	R	C	G	Y	E	Y	N	-	G	V	H	P	A	H	A	L	T	W	H	D	C	G	A	E	Y	R	C	E	E	P	-	L	A	K	L	V	G	V	A
NHCoV_HKU19	-	-	-	-	-	T	S	L	F	K	R	C	A	I	N	Y	N	-	G	L	P	P	Q	Y	A	L	T	W	N	D	V	G	Q	D	Y	K	L	Q	E	P	-	L	A	K	I	V	G	V	E
WiCoV_HKU20	-	-	-	-	-	T	N	L	F	K	L	C	K	N	D	Y	E	-	G	Q	Q	P	H	Y	A	L	N	W	N	D	L	G	P	N	Y	K	C	G	D	D	-	L	A	K	I	F	G	I	E
Color legend:
Group	Amino acids	Color meaning
Hydrophobic	A, V, L, I, M	light brown
Aromatic	F, Y, W	purple
Polar (uncharged)	S, T, N, Q	light green
Positive (basic)	K, R, H	light blue
Negative (acidic)	D, E	light red
Sulfur-containing	C	pale yellow
Special	G, P	grey
a Reference sequences were retrieved from GenBank and used for comparative conservation analysis of coronavirus proteins.
[truncated: 506 more columns]

## Sheet: S3D
Table S3D. Alignment of nsp16 sequences from different coronavirus species.
Consensus	S	A	E	W	K	C	G	Y	S	M	P	S	L	Y	K	I	Q	R	M	C	L	E	P	C	N	L	Y	N	Y	G	A	G	I	K	L	P	D	G	I	M	M	N	V	V	K	Y	T	Q	L
Conservation (%)	64.81	44.44	46.3	87.04	66.67	48.15	100	83.33	53.7	98.15	100	46.3	70.37	92.59	100	35.19	77.78	46.3	57.41	46.3	72.22	83.33	61.11	87.04	51.85	79.63	46.3	100	100	81.48	31.48	33.33	44.44	37.04	77.78	87.04	33.33	98.15	61.11	59.26	38.89	100	88.89	42.59	100	100	79.63	100	100
Sequence IDa	1	2	3	4	5	6	7	8	9	10	11	12	13	14	15	16	17	18	19	20	21	22	23	24	25	26	27	28	29	30	31	32	33	34	35	36	37	38	39	40	41	42	43	44	45	46	47	48	49
ACoV-WA1087	S	S	E	W	K	C	G	Y	S	M	P	S	I	Y	K	I	Q	R	M	C	M	E	P	C	N	L	Y	N	Y	G	T	G	I	K	L	P	D	G	I	M	F	N	V	V	K	Y	T	Q	L
PEDV	A	S	E	W	K	C	G	Y	S	M	P	S	I	Y	K	I	Q	R	M	C	L	E	P	C	N	L	Y	N	Y	G	A	G	V	K	L	P	D	G	I	M	F	N	V	V	K	Y	T	Q	L
BtCoV/020_16/M.dau/FIN/2016	S	A	E	W	K	C	G	Y	S	M	P	S	L	Y	K	I	Q	R	M	C	L	E	P	C	N	L	Y	N	Y	G	T	G	I	K	L	P	E	G	I	M	F	N	V	V	K	Y	T	Q	L
Sc-BatCoV_512	S	A	E	W	K	C	G	Y	S	M	P	S	I	Y	K	I	Q	R	M	C	L	E	P	C	N	L	Y	N	Y	G	S	G	L	K	L	P	D	G	I	M	F	N	V	V	K	Y	T	Q	L
BtCoV-CDPHE15	S	A	E	W	K	C	G	Y	S	M	P	A	L	Y	K	I	Q	R	M	C	L	E	P	C	N	L	Y	N	Y	G	A	G	I	K	L	P	D	G	I	M	F	N	V	V	K	Y	T	Q	L
ACoV-WA3607	S	S	E	W	K	C	G	Y	S	M	P	A	L	Y	K	I	Q	R	M	C	L	E	P	C	N	L	Y	N	Y	G	A	S	L	K	L	P	D	G	I	M	F	N	V	V	K	Y	T	Q	L
Mi-BatCoV_1A	S	A	E	W	K	C	G	Y	S	M	P	S	L	Y	K	V	Q	R	M	C	L	E	P	C	N	L	Y	N	Y	G	A	S	I	K	L	P	D	G	I	M	F	N	V	V	K	Y	T	Q	L
Mi-BatCoV_HKU8	S	A	E	W	K	C	G	Y	S	M	P	S	L	Y	K	I	Q	R	M	C	L	E	P	C	N	L	Y	N	Y	G	A	S	I	K	L	P	D	G	I	M	F	N	V	V	K	Y	T	Q	L
BtRf-AlphaCoV	S	A	E	W	K	C	G	Y	S	M	P	S	L	Y	K	I	Q	R	M	C	L	E	P	C	N	L	Y	N	Y	G	T	G	L	K	L	P	D	G	I	M	F	N	V	V	K	Y	T	Q	L
HipPBCoV-CHB25	S	A	E	W	K	C	G	Y	S	M	P	S	I	Y	K	V	Q	R	M	C	L	E	P	C	N	L	Y	N	Y	G	A	S	L	K	L	P	D	G	I	M	L	N	V	V	K	Y	T	Q	L
BtCoV_HKU10	S	A	E	W	K	C	G	Y	S	M	P	S	I	Y	K	I	Q	R	M	C	L	E	P	C	N	L	Y	N	Y	G	A	S	I	K	L	P	D	G	I	M	F	N	V	V	K	Y	T	Q	L
BtKYNL63	S	A	E	W	K	C	G	Y	S	M	P	T	L	Y	K	V	Q	R	M	C	L	E	P	C	N	L	Y	N	Y	G	A	G	I	R	L	P	N	G	I	M	L	N	V	V	K	Y	T	Q	L
HCoV_NL63	S	A	E	W	K	C	G	Y	A	M	P	Q	I	Y	K	L	Q	R	M	C	L	E	P	C	N	L	Y	N	Y	G	A	G	I	K	L	P	S	G	I	M	L	N	V	V	K	Y	T	Q	L
BtMr-AlphaCoV	S	S	E	W	K	C	G	Y	S	M	P	S	L	Y	K	I	Q	R	M	C	L	D	T	C	N	L	Y	N	Y	G	A	G	L	K	L	P	D	G	I	M	F	N	T	L	K	Y	T	Q	L
HCoV_229E	S	A	E	W	K	C	G	Y	S	M	P	G	I	Y	K	T	Q	R	M	C	L	E	P	C	N	L	Y	N	Y	G	A	G	L	K	L	P	S	G	I	M	F	N	V	V	K	Y	T	Q	L
ACoV-WA2028	S	A	E	W	K	C	G	Y	S	M	P	S	L	Y	K	I	Q	R	M	C	L	D	S	C	N	L	Y	N	Y	G	E	G	I	K	L	P	D	G	I	M	F	N	V	V	K	Y	T	Q	L
BtNv-AlphaCoV	S	A	E	W	K	C	G	Y	S	M	P	T	L	Y	K	I	Q	R	M	C	L	E	P	C	N	L	Y	N	Y	G	E	G	V	R	L	P	E	G	I	M	F	N	V	V	K	Y	T	Q	L
TyBCoV-HKU33	S	A	E	W	K	C	G	Y	S	M	P	T	L	Y	K	I	Q	R	M	C	L	E	T	C	N	L	Y	N	Y	G	E	G	I	K	L	P	D	G	V	M	F	N	V	V	K	Y	T	Q	L
PK-BatCoV	S	A	E	W	K	C	G	Y	S	M	P	A	L	Y	K	I	Q	R	M	C	L	E	P	C	N	L	Y	N	Y	G	D	G	L	R	L	P	D	G	I	M	F	N	T	V	K	Y	T	Q	L
Rh-BatCoV	S	A	E	W	K	C	G	Y	S	M	P	S	L	Y	K	I	Q	N	M	C	M	D	A	C	N	L	Y	N	Y	G	A	S	I	K	L	P	D	G	I	M	F	N	V	V	K	Y	T	Q	L
MCoV	S	A	E	W	K	P	G	Y	S	M	P	N	L	Y	K	I	Q	R	M	C	L	E	R	C	N	L	Y	N	Y	G	A	S	L	Q	L	P	D	G	I	T	T	N	V	I	K	Y	T	Q	L
TGEV	S	A	E	W	N	P	G	Y	S	M	P	T	L	Y	K	I	Q	R	M	C	L	E	R	C	N	L	Y	N	Y	G	A	Q	V	K	L	P	D	G	I	T	T	N	V	V	K	Y	T	Q	L
LRNV	S	S	E	W	K	C	G	Y	S	M	P	P	L	Y	K	I	Q	S	M	I	L	A	P	C	S	L	Y	N	Y	G	K	S	I	K	L	P	E	G	I	M	F	N	V	V	K	Y	T	Q	L
BtCoV-AMA-L-F	S	I	E	W	K	C	G	Y	N	M	P	S	V	Y	K	C	Q	R	M	C	M	D	A	C	N	L	Y	N	Y	G	R	A	I	I	L	P	S	G	I	S	V	N	V	V	K	Y	T	Q	L
Sa-CoV_T14	-	-	-	W	A	P	G	Y	T	M	P	S	L	Y	K	C	Q	N	M	C	I	E	P	C	D	L	P	N	Y	G	E	T	V	N	L	P	P	G	L	L	G	N	V	V	K	Y	T	Q	L
Sm-CoV_X74	-	-	D	W	L	C	G	Y	S	M	P	N	V	Y	K	M	Q	N	M	L	L	E	R	C	D	L	P	N	Y	G	E	R	L	N	L	P	G	Q	I	V	K	N	T	I	K	Y	T	Q	L
Bat_Hp-BetaCoV	S	S	E	W	Q	P	G	Q	S	M	P	R	L	Y	K	I	Q	T	M	C	M	E	K	C	E	L	L	N	Y	G	Q	P	P	K	L	P	N	G	I	L	M	N	V	A	K	Y	T	Q	L
SARSr-CoV	S	Q	A	W	Q	P	G	V	A	M	P	N	L	Y	K	M	Q	R	M	L	L	E	K	C	D	L	H	N	Y	G	E	N	A	V	L	P	K	G	I	M	M	N	V	A	K	Y	T	Q	L
SARS-CoV	S	Q	A	W	Q	P	G	V	A	M	P	N	L	Y	K	M	Q	R	M	L	L	E	K	C	D	L	Q	N	Y	G	E	N	A	V	I	P	K	G	I	M	M	N	V	A	K	Y	T	Q	L
SARS-CoV-2	S	Q	A	W	Q	P	G	V	A	M	P	N	L	Y	K	M	Q	R	M	L	L	E	K	C	D	L	Q	N	Y	G	D	S	A	T	L	P	K	G	I	M	M	N	V	A	K	Y	T	Q	L
EriCoV	S	N	D	W	K	P	G	L	A	M	P	S	L	F	K	V	Q	N	V	K	L	E	P	C	Q	L	V	N	Y	G	Q	S	M	S	M	P	R	G	V	H	M	N	I	A	K	Y	M	Q	L
MERS-CoV	S	A	D	W	K	P	G	H	A	M	P	S	L	F	K	V	Q	N	V	N	L	E	R	C	E	L	A	N	Y	K	Q	S	I	P	M	P	R	G	V	H	M	N	I	A	K	Y	M	Q	L
Pi-BatCoV_HKU5	-	-	D	W	K	P	G	L	A	M	P	S	L	F	K	V	Q	N	S	N	L	E	P	C	M	L	P	N	Y	K	Q	S	I	P	M	P	Q	G	V	H	M	N	I	A	K	Y	M	Q	L
Ty-BatCoV-HKU4	-	-	D	W	K	P	G	L	T	M	P	S	L	F	K	V	Q	Q	M	N	L	E	P	C	L	L	A	N	Y	K	Q	S	I	P	M	P	N	G	V	H	M	N	V	A	K	Y	M	Q	L
Ei-BatCoV_C704	-	Q	D	W	K	P	G	Y	S	M	P	A	L	Y	K	V	Q	N	A	Q	L	E	V	C	D	L	Y	N	Y	G	Q	P	A	R	L	P	Y	G	T	M	M	N	V	A	K	Y	T	Q	L
Ro-BatCoV_GCCDC1	-	Q	D	W	K	P	G	Y	S	M	P	A	L	Y	K	V	Q	N	A	V	L	E	P	C	L	L	H	N	Y	G	Q	P	A	R	L	P	Y	G	T	L	M	N	V	A	K	Y	T	Q	L
Ro-BatCoV_HKU9	-	Q	D	W	K	P	G	Y	S	M	P	A	L	Y	K	V	Q	N	A	V	L	E	P	C	L	L	H	N	Y	G	Q	A	A	R	L	P	S	G	T	L	M	N	V	A	K	Y	T	Q	L
ChRCoV_HKU24	A	S	D	W	K	P	G	Y	T	M	P	V	L	Y	K	Y	L	N	S	S	M	E	R	V	D	L	W	N	Y	G	K	V	I	P	L	P	T	G	C	M	M	N	V	A	K	Y	T	Q	L
HCoV_OC43	A	S	D	W	K	P	G	Y	S	M	P	V	L	Y	K	Y	L	N	S	P	M	E	R	V	S	L	W	N	Y	G	K	P	V	T	L	P	T	G	C	M	M	N	V	A	K	Y	T	Q	L
MrufCoV_2JL14	S	G	D	W	K	P	G	Y	T	M	P	V	L	Y	K	Y	L	N	S	P	M	E	R	V	S	L	W	N	Y	G	K	A	I	S	L	P	T	G	T	M	M	N	V	A	K	Y	T	Q	L
MHV	A	A	D	W	K	P	G	Y	V	M	P	V	L	Y	K	Y	L	E	S	P	L	E	R	V	N	L	W	N	Y	G	K	P	I	T	L	P	T	G	C	M	M	N	V	A	K	Y	T	Q	L
HCoV_HKU1	-	-	D	W	K	P	G	Y	S	M	P	V	L	Y	K	Y	L	N	V	P	L	E	R	V	S	L	W	N	Y	G	K	P	I	N	L	P	T	G	C	M	M	N	V	A	K	Y	T	Q	L
BcanCoV_CB17	S	G	-	W	R	S	G	Y	T	M	P	E	L	Y	K	V	Q	D	C	V	M	E	P	C	N	I	P	N	Y	G	V	G	V	S	L	P	D	G	I	L	M	N	V	A	K	Y	T	Q	L
DuCoV_2714	S	A	-	W	K	C	G	Y	N	L	P	E	L	Y	K	V	Q	T	C	V	M	E	P	C	N	I	P	N	Y	G	V	G	I	T	L	P	S	G	I	M	M	N	V	A	K	Y	T	Q	L
IBV	S	A	-	W	T	C	G	Y	N	M	P	E	L	Y	K	V	Q	N	C	V	M	E	P	C	N	I	P	N	Y	G	V	G	I	T	L	P	S	G	I	L	M	N	V	A	K	Y	T	Q	L
ACoV_9203	S	A	-	W	T	C	G	Y	N	M	P	E	L	Y	K	V	Q	N	C	V	M	E	P	C	N	I	P	N	Y	G	V	G	I	A	L	P	S	G	I	M	M	N	V	A	K	Y	T	Q	L
BWCoV	S	V	-	W	S	P	G	F	N	M	P	E	L	Y	K	V	Q	N	C	Q	L	E	K	C	E	L	A	N	Y	G	K	T	V	L	L	P	P	G	I	L	M	N	V	A	K	Y	T	Q	L
CMCoV_HKU21	-	-	-	-	-	-	G	Y	Q	M	P	S	V	Y	K	S	L	V	T	E	L	E	P	C	D	I	P	N	Y	H	A	Y	I	P	K	V	P	G	V	I	K	N	V	I	K	Y	R	Q	L
BulCV_HKU11	-	-	-	-	-	-	G	Y	Q	M	P	S	I	Y	K	T	L	V	C	D	L	E	P	C	D	I	P	N	Y	H	A	Y	T	P	K	V	P	G	V	V	K	N	V	L	K	Y	R	Q	L
WECoV_HKU16	-	-	-	-	-	-	G	Y	Q	M	P	S	I	Y	K	T	L	I	C	E	L	E	P	C	D	I	P	N	Y	H	A	Y	T	P	K	V	P	G	V	V	K	N	V	I	K	Y	R	Q	L
MunCV_HKU13	-	-	-	-	-	-	G	Y	Q	M	P	S	V	Y	K	T	L	I	T	D	M	Q	P	A	D	I	P	N	Y	H	S	Y	T	P	K	V	P	G	V	V	K	N	V	I	K	Y	R	Q	L
PoCoV_HKU15	-	-	-	-	-	-	G	Y	Q	M	P	S	V	Y	K	T	L	V	T	D	L	Q	P	A	D	I	P	N	Y	H	S	Y	T	P	R	V	P	G	V	V	K	N	V	I	K	Y	R	Q	L
WiCoV_HKU20	-	-	-	-	-	-	G	Y	Q	M	P	S	I	Y	K	T	L	T	C	D	R	S	V	C	D	I	A	N	Y	H	V	W	K	P	S	I	P	G	V	Y	K	N	V	L	K	Y	R	Q	L
NHCoV_HKU19	Q	A	-	L	T	N	G	Y	Q	M	P	S	V	Y	K	H	V	Q	V	D	R	Q	P	C	D	I	K	N	Y	H	E	Y	V	P	K	Y	P	G	V	T	K	N	V	L	K	Y	R	Q	L
Color legend:
Group	Amino acids	Color meaning
Hydrophobic	A, V, L, I, M	light brown
Aromatic	F, Y, W	purple
Polar (uncharged)	S, T, N, Q	light green
Positive (basic)	K, R, H	light blue
Negative (acidic)	D, E	light red
Sulfur-containing	C	pale yellow
Special	G, P	grey
a Reference sequences were retrieved from GenBank and used for comparative conservation analysis of coronavirus proteins.
[truncated: 256 more columns]
