# Supplementary material for: Synergistic antiviral effects of structure-guided peptides and a mutagenic base analog on SARS-CoV-2 replication
Source: Antimicrob Agents Chemother. 2026 Apr 27;70(6):e01885-25. doi: 10.1128/aac.01885-25 (PMC13231887; doi:10.1128/aac.01885-25)
Supplement: Table S4 — Cell culture assays. [file aac.01885-25-s0005.xlsx]

## Sheet: S4A
Table S4A. Cytotoxicity assays used to estimate the CC50 values of the antiviral compounds tested in this study.
Treatment		Absorbance			Cell viability (%)			Cell mortality (%)
Control (no drug)		1.364	1.418	1.362	98.72	102.68	98.6	1.28	-2.68	1.4
Control VFA (70 µM)		1.009	1.404	0.934	73.05	101.64	67.62	26.95	-1.64	32.38
Peptide (70 µM)	5-FU (µM)
P1	-	1.396	1.363	1.372	101.06	98.67	99.32	-1.06	1.33	0.68
P2	-	1.263	1.322	1.568	91.4	95.7	113.51	8.6	4.3	-13.51
P3	-	1.24	1.188	1.43	89.77	86	103.52	10.23	14	-3.52
P4	-	1.199	0.915	1.112	86.8	66.24	80.5	13.2	33.76	19.5
P5	-	1.362	1.255	1.412	98.6	90.82	102.18	1.4	9.18	-2.18
P6	-	1.214	1.296	1.39	87.89	93.82	100.63	12.11	6.18	-0.63
P7	-	1.322	1.161	1.745	95.7	84.05	126.33	4.3	15.95	-26.33
P8	-	1.109	1.042	1.092	80.25	75.4	79.02	19.75	24.6	20.98
-	50	1.652	1.603	1.598	119.59	116.01	115.69	-19.59	-16.01	-15.69
-	100	1.566	1.466	1.577	113.33	106.11	114.18	-13.33	-6.11	-14.18
-	200	1.301	1.461	1.468	94.15	105.75	106.27	5.85	-5.75	-6.27
-	400	1.107	1	1.288	80.14	72.36	93.21	19.86	27.64	6.79
-	800	0.708	0.661	0.786	51.25	47.85	56.87	48.75	52.15	43.13
P1	50	1.17	1.337	1.468	84.66	96.79	106.27	15.34	3.21	-6.27
P1	100	1.28	1.349	1.306	92.65	97.62	94.55	7.35	2.38	5.45
P1	200	1.25	1.201	1.279	90.51	86.94	92.61	9.49	13.06	7.39
P1	400	1.063	1.472	1.227	76.97	106.58	88.83	23.03	-6.58	11.17
P1	800	0.912	0.787	0.892	66.05	56.99	64.54	33.95	43.01	35.46
P6	50	1.473	1.116	1.229	106.64	80.79	88.97	-6.64	19.21	11.03
P6	100	1.104	1.099	1.432	79.92	79.56	103.67	20.08	20.44	-3.67
P6	200	1.122	1.064	1.136	81.23	77.03	82.24	18.77	22.97	17.76
P6	400	1.048	1.202	1.065	75.87	87.02	77.1	24.13	12.98	22.9
P6	800	0.783	0.786	0.806	56.7	56.92	58.33	43.3	43.08	41.67
P7	50	1.56	1.302	1.221	112.93	94.26	88.39	-12.93	5.74	11.61
P7	100	0.992	1.525	1.194	71.81	110.4	86.44	28.19	-10.4	13.56
P7	200	1.026	1.296	1.676	74.28	93.82	121.33	25.72	6.18	-21.33
P7	400	1.057	1.13	1.528	76.52	81.81	110.62	23.48	18.19	-10.62
P7	800	0.8	0.86	0.784	57.92	62.22	56.72	42.08	37.78	43.28
P8	50	1.2	1.02	1.014	86.85	73.82	73.43	13.15	26.18	26.57
P8	100	0.913	1.1	0.982	66.12	79.61	71.11	33.88	20.39	28.89
P8	200	0.87	0.997	1.089	63.01	72.2	78.84	36.99	27.8	21.16
P8	400	0.887	0.88	1.032	64.21	63.73	74.73	35.79	36.27	25.27
P8	800	0.597	0.535	0.624	43.18	38.69	45.14	56.82	61.31	54.86

## Sheet: S4B
Table S4B. Viral titers (PFU/mL) obtained from Vero E6 cell cultures infected with SARS-CoV-2 and treated with different antiviral compounds.
Assays with peptides (P)	Drug	Control	P1			P2			P3			P4			P5			P6			P7			P8
	Dose (µM)		0.7	7	70	0.7	7	70	0.7	7	70	0.7	7	70	0.7	7	70	0.7	7	70	0.7	7	70	0.7	7	70
	Viral titer (PFU/mL)	4.74 × 104	3.74 × 104	2.32 × 102	3.11 × 103	9.98 × 104	3.62 × 104	2.52 × 104	1.03 × 105	1.37 × 104	9.07 × 102	1.24 × 105	2.60 × 104	3.54 × 102	1.24 × 105	1.72 × 105	3.42 × 103	2.16 × 105	2.04 × 105	1.58 × 102	3.40 × 105	6.02 × 104	1.20 × 101	8.00 × 104	6.00 × 104	1.20 × 101
		TNTCa	4.40 × 104	4.80 × 104	2.32 × 102	8.00 × 104	7.20 × 104	5.20 × 101	2.22 × 104	3.50 × 104	4.00 × 102	3.54 × 104	7.60 × 104	1.06 × 102	1.80 × 104	6.00 × 104	7.60 × 102	2.78 × 104	3.96 × 104	6.40 × 101	7.60 × 104	4.28 × 104	4.40 × 101	7.20 × 104	4.00 × 104	3.20 × 101
		TNTC	4.07 × 104	2.41 × 104	1.67 × 103	8.99 × 104	5.41 × 104	1.26 × 104	6.25 × 104	2.43 × 104	6.53 × 102	7.97 × 104	5.10 × 104	2.30 × 102	7.10 × 104	1.16 × 105	2.09 × 103	1.22 × 105	1.22 × 105	1.11 × 102	2.08 × 105	5.15 × 104	28	7.60 × 104	5.00 × 104	2.20 × 101
Assays with 5-FU	Dose (µM)	Control	50	100	200	400	800
	Viral titer (PFU/mL)	2.12 × 105	4.56 × 105	1.80 × 105	3.04 × 103	1.33	0
		2.12 × 105	6.08 × 105	1.48 × 105	4.00 × 102	0	0
		1.40 × 105	1.62 × 105	6.00 × 104	2.30 × 103	0	0
Combination assays (P1/P6 + 5-FU)	Peptides	Control	-	-	-	P1 (70 µM)				P6 (70 µM)
	5-FU (µM)		300	400	500	0	300	400	500	0	300	400	500
	Viral titer (PFU/mL)	3.50 × 105	6.28 × 103	1.50 × 102	3.20 × 101	5.46 × 103	4	0	0	4.50 × 103	4.29 × 102	4.40 × 101	0
		5.26 × 105	2.56 × 103	5.60 × 101	2.00 × 101	6.30 × 103	3.60 × 101	4	0	2.46 × 103	8.40 × 101	0	0
		5.44 × 105	5.14 × 103	8.00 × 101	4.60 × 101	14000	6.00 × 101	8	0	8.40 × 103	2.44 × 102	1.20 × 101	0
Combination assays (P7 + 5-FU)	5-FU (µM)	Control	0			61				122				244
	Peptide P7 (µM)		6	12	24	0	6	12	24	0	6	12	24	0	6	12	24
	Viral titer (PFU/mL)	6.76 × 105	1.37 × 105	6.68 × 104	1.84 × 105	8.40 × 104	8.90 × 104	9.06 × 104	5.02 × 104	5.60 × 103	2.40 × 104	1.46 × 104	2.36 × 104	4.78 × 103	4.78 × 103	4.40 × 102	3.24 × 102
		4.46 × 105	4.40 × 105	1.98 × 105	8.00 × 104	1.12 × 105	6.40 × 104	4.60 × 104	3.40 × 104	2.28 × 104	2.44 × 104	2.08 × 104	2.82 × 104	4.12 × 103	4.08 × 103	4.00 × 103	2.16 × 103
		6.86 × 105	6.56 × 105	4.22 × 105	3.00 × 105	1.12 × 105	6.40 × 104	4.60 × 104	3.40 × 104	2.28 × 104	2.44 × 104	2.08 × 104	2.36 × 104	4.12 × 103	4.08 × 103	4.00 × 103	3.24 × 102
a TNTC = Too numerous to count (>200 plaques)

## Sheet: S4C
Table S4C. Table of results of the number of RNA molecules, infectivity and specific infectivity in samples treated with 5-FU and peptides P1 and P6, separately and in combination.
	No drug			No peptide									Pepetide P1 (70 µM)												Pepetide P6 (70 µM)
				5-FU 300 µM			5-FU 400 µM			5-FU 500 µM			5-FU 0 µM			5-FU 300 µM			5-FU 400 µM			5-FU 500 µM			5-FU 0 µM			5-FU 300 µM			5-FU 400 µM			5-FU 500 µM
	A	B	C	A	B	C	A	B	C	A	B	C	A	B	C	A	B	C	A	B	C	A	B	C	A	B	C	A	B	C	A	B	C	A	B	C
RNA genomes/mL	1.09746e+09	7.6354e+08	8.69869e+08	1.008e+09	4.90691e+08	9.10225e+08	1.80936e+08	1.32472e+08	1.55258e+08	6.52218e+07	6.16274e+07	3.65834e+07	1.08141e+07	4.59463e+06	1.17738e+07	7.9625e+06	1.42764e+07	1.85295e+07	5.05943e+06	5.11712e+06	4.0102e+06	1.35049e+06	2.43514e+06	3.0034e+06	1.13799e+07	2.07128e+07	1.47099e+07	1.00092e+07	6.21889e+06	5.99041e+06	3.2912e+06	1.92806e+06	2.91032e+06	2.34989e+06	1.66885e+06	4.07613e+06
Viral titer (PFU/mL)	350000	526000	544000	6280	2560	5140	150	56	80	32	20	46	4500	2460	8400	429	84	244	44	0	12	0	0	0	5460	6300	14000	4	36	60	0	4	8	0	0	0
Specific Infectivity (PFU/RNA genomes)	0.000318918	0.000688897	0.000625381	6.23014e-06	5.21713e-06	5.64696e-06	8.29024e-07	4.22732e-07	5.15271e-07	4.90634e-07	3.24531e-07	1.2574e-06	0.000416125	0.000535408	0.000713449	5.38776e-05	5.88383e-06	1.31682e-05	8.69662e-06	0	2.99237e-06	0	0	0	0.000479795	0.000304159	0.00095174	3.99631e-07	5.78882e-06	1.0016e-05	0	2.07463e-06	2.74884e-06	0	0	0
