# Supplementary material for: Synergistic antiviral effects of structure-guided peptides and a mutagenic base analog on SARS-CoV-2 replication
Source: Antimicrob Agents Chemother. 2026 Apr 27;70(6):e01885-25. doi: 10.1128/aac.01885-25 (PMC13231887; doi:10.1128/aac.01885-25)
Supplement: Table S5 — Quasispecies analysis. [file aac.01885-25-s0006.xlsx]

## Sheet: S5A
Table S5A. Mutations, deletions and insertions identified in SARS- CoV-2 consensus sequences.
Genomic region	Positiona		Mutation		Amino acid change
	Wuhan	P3	Reference	Variation	Variation	Class of variation	Protein	Description
5'UTR	241	191	C	U	-	Extragenic mutation	NA	NA
ORF1a	2832	2782	A	G	K38R	Non-Syn	NSP3	Predicted phosphoesterase, papain-like proteinase
	3037	2987	C	U	F106F	Syn
	5386	5336	U	G	A889A	Syn
	5672	5622	C	U	P985S	Non-Syn
	5924	5874	G	A	V1069I	Non-Syn
	6513	6462	GUU	.	S1265	Deletion
	8393	8340	G	A	A1892T	Non-Syn
	10029	9976	C	U	T492I	Non-Syn	NSP4	Transmembrane protein
	10449	10396	C	A	P132H	Non-Syn	NSP5	3C-like proteinase
	11287	11233	GUCUGGUUU	.	L105	Deletion	NSP6	Transmembrane protein
	11537	11475	A	G	I189V	Non-Syn
	13195	13133	U	C	V57V	Syn	NSP10	Growth-factor-like protein
ORF1b	14408	14346	C	U	P314L	Non-Syn	NSP12b	RNA-dependent RNA polymerase, post-ribosomal frameshift
	15240	15178	C	U	N591N	Syn
	18163	18101	A	G	I42V	Non-Syn	NSP14	3'-to-5' exonuclease
	19374	19312	C	U	F445F	Syn
	20743	20681	A	C	N29H	Non-Syn	NSP16	2'-O-ribose methyltransferase
S	21766	21704	ACAUGU	.	I68	Deletion	S	Spike glycoprotein
	21846	21778	C	U	T95I	Non-Syn
	21987	21918	GUGUUUAUU	.	G142	Deletion
	22194	22116	AUU	.	N211	Deletion
	22204	22123	.	GAGCCAGAA	Ins214EPE	Insertion
	22578	22498	G	A	G339D	Non-Syn
	22673	22593	UC	CU	S371L	Non-Syn
	22679	22599	U	C	S373P	Non-Syn
	22686	22606	C	U	S375F	Non-Syn
	22813	22733	G	U	K417N	Non-Syn
	22882	22802	U	G	N440K	Non-Syn
	22898	22818	G	A	G446S	Non-Syn
	22992	22912	G	A	S477N	Non-Syn
	22995	22915	C	A	T478K	Non-Syn
	23013	22933	A	C	E484A	Non-Syn
	23040	22960	A	G	Q493R	Non-Syn
	23048	22968	G	A	G496S	Non-Syn
	23055	22975	A	G	Q498R	Non-Syn
	23063	22983	A	U	N501Y	Non-Syn
	23075	22995	U	C	Y505H	Non-Syn
	23202	23122	C	A	T547K	Non-Syn
	23403	23323	A	G	D614G	Non-Syn
	23525	23445	C	U	H655Y	Non-Syn
	23599	23519	U	G	N679K	Non-Syn
	23604	23524	C	A	P681H	Non-Syn
	23854	23774	C	A	N764K	Non-Syn
	23948	23868	G	U	D796Y	Non-Syn
	24130	24050	C	A	N856K	Non-Syn
	24424	24344	A	U	Q954H	Non-Syn
	24469	24389	U	A	N969K	Non-Syn
	24503	24423	C	U	L981F	Non-Syn
	25000	24920	C	U	D1146D	Syn
ORF3a	25584	25504	C	U	T64T	Syn	ORF3a	ORF3a protein
	25904	25824	C	U	S171L	Non-Syn	ORF3a
E	26270	26190	C	U	T9I	Non-Syn	E	Envelope
M	26530	26450	A	G	D3G	Non-Syn	M	Membrane
	26577	26497	C	G	Q19E	Non-Syn	M
	26709	26629	G	A	A63T	Non-Syn	M
ORF6	27259	27179	A	C	M19M	Syn	ORF6	ORF6 protein
ORF7b	27807	27727	C	U	L17L	Syn	ORF7b	ORF7b protein
-	28271	28191	A	U	-	Extragenic mutation	NA	NA
N	28311	28231	C	U	P13L	Non-Syn	N	Nucleocapsid protein
	28361	28281	GAGAACGCA	.	E31	Deletion	N
	28881	28792	G	A	R203K	Non-Syn	N
	28882	28793	G	A	R203R	Syn	N
	28883	28794	G	C	G204R	Non-Syn	N
a Positions are indicated according to the Wuhan-Hu-1 reference genome (NC_045512.2) and the viral stock used in this study (SARS-CoV-2 Omicron variant, passage 3).

## Sheet: S5B
Table S5B. Mutations detected in SARS-CoV-2 mutant spectra.
Abbreviations: Syn, synonymous substitution; Non-syn, nonsynonymous substitution.
a For each sample, its consensus sequence was used as a reference, which is identical to the consensus sequence of the P3 passage virus (PV483427), from which the experiments were derived.
Sample	ORF	Mutationa	Frequency	Amino acid change	Syn or Non-syn
SARS_A	NA	T144C	0.002549	NA	NA
SARS_A	ORF1ab	A311G	0.002398	G32G	Syn
SARS_A	ORF1ab	A322C	0.004217	E36A	Non-Syn
SARS_A	ORF1ab	T406C	0.001885	L64P	Non-Syn
SARS_A	ORF1ab	T490C	0.002239	L92P	Non-Syn
SARS_A	ORF1ab	T542C	0.003484	P109P	Syn
SARS_A	ORF1ab	T580C	0.003367	L122P	Non-Syn
SARS_A	ORF1ab	T677C	0.002475	Y154Y	Syn
SARS_A	ORF1ab	A679G	0.002075	E155G	Non-Syn
SARS_A	ORF1ab	T686C	0.003543	F157F	Syn
SARS_A	ORF1ab	A691G	0.002029	E159G	Non-Syn
SARS_A	ORF1ab	A699G	0.005523	N162D	Non-Syn
SARS_A	ORF1ab	A700G	0.004768	N162S	Non-Syn
SARS_A	ORF1ab	A702G	0.002417	T163A	Non-Syn
SARS_A	ORF1ab	A707G	0.00483	K164K	Syn
SARS_A	ORF1ab	T716C	0.005861	S167S	Syn
SARS_A	ORF1ab	T733C	0.002333	L173P	Non-Syn
SARS_A	ORF1ab	A752G	0.003065	G179G	Syn
SARS_A	ORF1ab	T783C	0.002784	F190L	Non-Syn
SARS_A	ORF1ab	T797C	0.004343	D194D	Syn
SARS_A	ORF1ab	T808C	0.002405	L198P	Non-Syn
SARS_A	ORF1ab	T826C	0.002873	L204P	Non-Syn
SARS_A	ORF1ab	A845G	0.004039	K210K	Syn
SARS_A	ORF1ab	T871C	0.002598	L219P	Non-Syn
SARS_A	ORF1ab	T876C	0.002727	F221L	Non-Syn
SARS_A	ORF1ab	T950C	0.002533	S245S	Syn
SARS_A	ORF1ab	A955G	0.005049	K247R	Non-Syn
SARS_A	ORF1ab	A970G	0.003456	Q252R	Non-Syn
SARS_A	ORF1ab	T977C	0.003734	P254P	Syn
SARS_A	ORF1ab	A1015G	0.004108	N267S	Non-Syn
SARS_A	ORF1ab	A1021G	0.003778	E269G	Non-Syn
SARS_A	ORF1ab	T1040C	0.003981	F275F	Syn
SARS_A	ORF1ab	T1044C	0.003915	L277L	Syn
SARS_A	ORF1ab	A1053G	0.004146	I280V	Non-Syn
SARS_A	ORF1ab	T1057C	0.004158	I281T	Non-Syn
SARS_A	ORF1ab	A1060G	0.004841	K282R	Non-Syn
SARS_A	ORF1ab	A1062G	0.005124	T283A	Non-Syn
SARS_A	ORF1ab	T1066C	0.00496	I284T	Non-Syn
SARS_A	ORF1ab	T1067C	0.005512	I284I	Syn
SARS_A	ORF1ab	T1125C	0.00241	Y304H	Non-Syn
SARS_A	ORF1ab	T1127C	0.003188	Y304Y	Syn
SARS_A	ORF1ab	T1172C	0.00313	T319T	Syn
SARS_A	ORF1ab	T1174C	0.002673	L320P	Non-Syn
SARS_A	ORF1ab	A1271G	0.003104	E352E	Syn
SARS_A	ORF1ab	T1325C	0.002765	C370C	Syn
SARS_A	ORF1ab	T1451C	0.002376	S412S	Syn
SARS_A	ORF1ab	A1535G	0.003181	G440G	Syn
SARS_A	ORF1ab	A1537G	0.003614	E441G	Non-Syn
SARS_A	ORF1ab	T1564C	0.003247	L450P	Non-Syn
SARS_A	ORF1ab	A1572G	0.004312	I453V	Non-Syn
SARS_A	ORF1ab	T1576C	0.003757	L454P	Non-Syn
SARS_A	ORF1ab	A1583G	0.004638	K456K	Syn
SARS_A	ORF1ab	A1585G	0.004337	E457G	Non-Syn
SARS_A	ORF1ab	A1587G	0.004359	K458E	Non-Syn
SARS_A	ORF1ab	A1589G	0.003979	K458K	Syn
SARS_A	ORF1ab	T1652C	0.004034	S479S	Syn
SARS_A	ORF1ab	A1689G	0.006009	K492E	Non-Syn
SARS_A	ORF1ab	T1776C	0.004302	W521R	Non-Syn
SARS_A	ORF1ab	T1783C	0.004289	I523T	Non-Syn
SARS_A	ORF1ab	T1811C	0.004263	P532P	Syn
SARS_A	ORF1ab	T1835A	0.006209	A540A	Syn
SARS_A	ORF1ab	T1944C	0.003024	S577P	Non-Syn
SARS_A	ORF1ab	T1954C	0.003039	L580P	Non-Syn
SARS_A	ORF1ab	T2042C	0.002553	T609T	Syn
SARS_A	ORF1ab	T2064C	0.002334	F617L	Non-Syn
SARS_A	ORF1ab	A2134G	0.002559	E640G	Non-Syn
SARS_A	ORF1ab	T2170C	0.003037	I652T	Non-Syn
SARS_A	ORF1ab	T2172C	0.002982	S653P	Non-Syn
SARS_A	ORF1ab	A2188G	0.003378	E658G	Non-Syn
SARS_A	ORF1ab	A2201G	0.003102	G662G	Syn
SARS_A	ORF1ab	A2242G	0.003672	Q676R	Non-Syn
SARS_A	ORF1ab	T2247C	0.003601	F678L	Non-Syn
SARS_A	ORF1ab	T2250C	0.003935	F679L	Non-Syn
SARS_A	ORF1ab	A2254G	0.004056	K680R	Non-Syn
SARS_A	ORF1ab	T2293C	0.003708	I693T	Non-Syn
SARS_A	ORF1ab	A2367G	0.002571	R718G	Non-Syn
SARS_A	ORF1ab	A2369G	0.002111	R718R	Syn
SARS_A	ORF1ab	A2371G	0.002735	K719R	Non-Syn
SARS_A	ORF1ab	T2382C	0.00175	S723P	Non-Syn
SARS_A	ORF1ab	A2389G	0.002268	E725G	Non-Syn
SARS_A	ORF1ab	A2390G	0.003055	E725E	Syn
SARS_A	ORF1ab	T2396C	0.001768	T727T	Syn
SARS_A	ORF1ab	T2401C	0.001893	L729P	Non-Syn
SARS_A	ORF1ab	T2404C	0.003033	L730P	Non-Syn
SARS_A	ORF1ab	T2407C	0.002289	M731T	Non-Syn
SARS_A	ORF1ab	T2411C	0.003732	P732P	Syn
SARS_A	ORF1ab	A2426G	0.002285	K737K	Syn
SARS_A	ORF1ab	T2436C	0.00293	F741L	Non-Syn
SARS_A	ORF1ab	T2437C	0.002698	F741S	Non-Syn
SARS_A	ORF1ab	A2443G	0.002497	E743G	Non-Syn
SARS_A	ORF1ab	T2456C	0.002451	L747L	Syn
SARS_A	ORF1ab	A2476G	0.002323	E754G	Non-Syn
SARS_A	ORF1ab	T2495C	0.009809	T760T	Syn
SARS_A	ORF1ab	T2543C	0.002535	A776A	Syn
SARS_A	ORF1ab	T2565C	0.001932	C784R	Non-Syn
SARS_A	ORF1ab	T2581C	0.001758	M789T	Non-Syn
SARS_A	ORF1ab	T2593C	0.002111	I793T	Non-Syn
SARS_A	ORF1ab	A2597G	0.00237	K794K	Syn
SARS_A	ORF1ab	A2601G	0.002227	T796A	Non-Syn
SARS_A	ORF1ab	A2603G	0.001956	T796T	Syn
SARS_A	ORF1ab	A2606G	0.002811	E797E	Syn
SARS_A	ORF1ab	A2608G	0.003208	K798R	Non-Syn
SARS_A	ORF1ab	T2620C	0.002544	L802P	Non-Syn
SARS_A	ORF1ab	A2634G	0.002191	M807V	Non-Syn
SARS_A	ORF1ab	T2653C	0.002368	F813S	Non-Syn
SARS_A	ORF1ab	T2659C	0.00242	L815P	Non-Syn
SARS_A	ORF1ab	A2675G	0.0037	P820P	Syn
SARS_A	ORF1ab	T2687C	0.002359	T824T	Syn
SARS_A	ORF1ab	A2695G	0.002698	D827G	Non-Syn
SARS_A	ORF1ab	T2702C	0.001775	T829T	Syn
SARS_A	ORF1ab	A2706G	0.002597	I831V	Non-Syn
SARS_A	ORF1ab	T2707C	0.004925	I831T	Non-Syn
SARS_A	ORF1ab	A2733G	0.003169	N840D	Non-Syn
SARS_A	ORF1ab	T2737C	0.002805	I841T	Non-Syn
SARS_A	ORF1ab	T2741C	0.00321	T842T	Syn
SARS_A	ORF1ab	T2749C	0.002493	L845P	Non-Syn
SARS_A	ORF1ab	A2752G	0.003082	D846G	Non-Syn
SARS_A	ORF1ab	A2755G	0.002464	E847G	Non-Syn
SARS_A	ORF1ab	A2764G	0.002981	D850G	Non-Syn
SARS_A	ORF1ab	A2768G	0.00405	K851K	Syn
SARS_A	ORF1ab	T2773C	0.002659	L853P	Non-Syn
SARS_A	ORF1ab	T2789C	0.002555	S858S	Syn
SARS_A	ORF1ab	T2793C	0.001977	Y860H	Non-Syn
SARS_A	ORF1ab	A2853G	0.00213	I880V	Non-Syn
SARS_A	ORF1ab	T2861C	0.001898	T882T	Syn
SARS_A	ORF1ab	A2878G	0.002688	E888G	Non-Syn
SARS_A	ORF1ab	A2916G	0.002945	S901G	Non-Syn
SARS_A	ORF1ab	A2927G	0.002625	T904T	Syn
SARS_A	ORF1ab	T2934C	0.002566	L907L	Syn
SARS_A	ORF1ab	T2967C	0.003861	S918P	Non-Syn
SARS_A	ORF1ab	T2972C	0.002493	H919H	Syn
SARS_A	ORF1ab	T2974C	0.003104	M920T	Non-Syn
SARS_A	ORF1ab	T2978C	0.002808	Y921Y	Syn
SARS_A	ORF1ab	T2979C	0.003131	C922R	Non-Syn
SARS_A	ORF1ab	T2981C	0.004395	C922C	Syn
SARS_A	ORF1ab	T2984C	0.012815	S923S	Syn
SARS_A	ORF1ab	T2993C	0.003187	P926P	Syn
SARS_A	ORF1ab	A3025G	0.003032	E937G	Non-Syn
SARS_A	ORF1ab	T3045C	0.002896	S944P	Non-Syn
SARS_A	ORF1ab	T3050C	0.002412	T945T	Syn
SARS_A	ORF1ab	T3068C	0.002977	T951T	Syn
SARS_A	ORF1ab	T3092C	0.002352	P959P	Syn
SARS_A	ORF1ab	T3110C	0.003153	T965T	Syn
SARS_A	ORF1ab	A3195G	0.002143	S994G	Non-Syn
SARS_A	ORF1ab	A3199G	0.003319	E995G	Non-Syn
SARS_A	ORF1ab	A3202G	0.002751	D996G	Non-Syn
SARS_A	ORF1ab	A3204G	0.002437	N997D	Non-Syn
SARS_A	ORF1ab	A3208G	0.002387	Q998R	Non-Syn
SARS_A	ORF1ab	T3221C	0.001782	I1002I	Syn
SARS_A	ORF1ab	A3223G	0.002623	Q1003R	Non-Syn
SARS_A	ORF1ab	A3235G	0.003561	E1007G	Non-Syn
SARS_A	ORF1ab	A3253G	0.003181	E1013G	Non-Syn
SARS_A	ORF1ab	A3255G	0.003154	M1014V	Non-Syn
SARS_A	ORF1ab	A3259G	0.003182	E1015G	Non-Syn
SARS_A	ORF1ab	T3262C	0.003176	L1016P	Non-Syn
SARS_A	ORF1ab	A3269G	0.002626	P1018P	Syn
SARS_A	ORF1ab	T3274C	0.004506	V1020A	Non-Syn
SARS_A	ORF1ab	A3277G	0.005184	Q1021R	Non-Syn
SARS_A	ORF1ab	T3283C	0.004686	I1023T	Non-Syn
SARS_A	ORF1ab	T3284C	0.003001	I1023I	Syn
SARS_A	ORF1ab	A3286G	0.003864	E1024G	Non-Syn
SARS_A	ORF1ab	A3287G	0.005703	E1024E	Syn
SARS_A	ORF1ab	A3291G	0.00496	N1026D	Non-Syn
SARS_A	ORF1ab	A3292G	0.007146	N1026S	Non-Syn
SARS_A	ORF1ab	A3325G	0.005615	N1037S	Non-Syn
SARS_A	ORF1ab	T3326C	0.003809	N1037N	Syn
SARS_A	ORF1ab	T3328C	0.004473	V1038A	Non-Syn
SARS_A	ORF1ab	T3330C	0.003704	Y1039H	Non-Syn
SARS_A	ORF1ab	T3350C	0.003305	I1045I	Syn
SARS_A	ORF1ab	T3409C	0.002742	L1065P	Non-Syn
SARS_A	ORF1ab	A3419G	0.002606	G1068G	Syn
SARS_A	ORF1ab	A3431G	0.002317	A1072A	Syn
SARS_A	ORF1ab	T3559C	0.003529	L1115P	Non-Syn
SARS_A	ORF1ab	T3560C	0.002634	L1115L	Syn
SARS_A	ORF1ab	A3562G	0.002804	H1116R	Non-Syn
SARS_A	ORF1ab	A3592G	0.003059	E1126G	Non-Syn
SARS_A	ORF1ab	A3593G	0.003829	E1126E	Syn
SARS_A	ORF1ab	A3595G	0.003544	D1127G	Non-Syn
SARS_A	ORF1ab	A3597G	0.002226	I1128V	Non-Syn
SARS_A	ORF1ab	T3604C	0.004324	L1130P	Non-Syn
SARS_A	ORF1ab	T3605C	0.003186	L1130L	Syn
SARS_A	ORF1ab	A3610G	0.003251	K1132R	Non-Syn
SARS_A	ORF1ab	A3612G	0.00447	S1133G	Non-Syn
SARS_A	ORF1ab	A3622G	0.003328	E1136G	Non-Syn
SARS_A	ORF1ab	A3640G	0.002369	E1142G	Non-Syn
SARS_A	ORF1ab	A3641G	0.003646	E1142E	Syn
SARS_A	ORF1ab	T3649C	0.002728	L1145P	Non-Syn
SARS_A	ORF1ab	T3689C	0.002651	P1158P	Syn
SARS_A	ORF1ab	T3695C	0.00429	H1160H	Syn
SARS_A	ORF1ab	T3698C	0.00626	S1161S	Syn
SARS_A	ORF1ab	T3699C	0.004545	L1162L	Syn
SARS_A	ORF1ab	A3702G	0.004259	R1163G	Non-Syn
SARS_A	ORF1ab	A3704G	0.003531	R1163R	Syn
SARS_A	ORF1ab	A3713G	0.004583	V1166V	Syn
SARS_A	ORF1ab	A3715G	0.006983	D1167G	Non-Syn
SARS_A	ORF1ab	T3716C	0.003638	D1167D	Syn
SARS_A	ORF1ab	T3735C	0.004403	Y1174H	Non-Syn
SARS_A	ORF1ab	T3760C	0.004958	L1182P	Non-Syn
SARS_A	ORF1ab	A3766G	0.006051	D1184G	Non-Syn
SARS_A	ORF1ab	T3783C	0.013356	F1190L	Non-Syn
SARS_A	ORF1ab	A3795G	0.005407	K1194E	Non-Syn
SARS_A	ORF1ab	A3798G	0.005831	S1195G	Non-Syn
SARS_A	ORF1ab	T3833C	0.00478	I1206I	Syn
SARS_A	ORF1ab	A3839G	0.006577	K1208K	Syn
SARS_A	ORF1ab	A3841G	0.007475	E1209G	Non-Syn
SARS_A	ORF1ab	T3875C	0.008081	P1220P	Syn
SARS_A	ORF1ab	A3883G	0.008893	E1223G	Non-Syn
SARS_A	ORF1ab	T3995C	0.004805	N1260N	Syn
SARS_A	ORF1ab	T4004C	0.004215	L1263L	Syn
SARS_A	ORF1ab	T4016C	0.005143	S1267S	Syn
SARS_A	ORF1ab	T4022C	0.004492	T1269T	Syn
SARS_A	ORF1ab	A4058G	0.004848	K1281K	Syn
SARS_A	ORF1ab	A4093G	0.00301	E1293G	Non-Syn
SARS_A	ORF1ab	A4169G	0.003229	R1318R	Syn
SARS_A	ORF1ab	A4172G	0.003392	K1319K	Syn
SARS_A	ORF1ab	T4199C	0.002608	T1328T	Syn
SARS_A	ORF1ab	A4210G	0.003018	Q1332R	Non-Syn
SARS_A	ORF1ab	T4229C	0.002404	T1338T	Syn
SARS_A	ORF1ab	A4234G	0.003734	E1340G	Non-Syn
SARS_A	ORF1ab	A4237G	0.003571	E1341G	Non-Syn
SARS_A	ORF1ab	A4243G	0.00393	K1343R	Non-Syn
SARS_A	ORF1ab	A4247G	0.003182	T1344T	Syn
SARS_A	ORF1ab	T4272C	0.005129	F1353L	Non-Syn
SARS_A	ORF1ab	A4278G	0.003477	I1355V	Non-Syn
SARS_A	ORF1ab	T4279C	0.004009	I1355T	Non-Syn
SARS_A	ORF1ab	T4280C	0.005681	I1355I	Syn
SARS_A	ORF1ab	T4287C	0.007134	S1358P	Non-Syn
SARS_A	ORF1ab	T4294C	0.004928	I1360T	Non-Syn
SARS_A	ORF1ab	T4296C	0.005464	S1361P	Non-Syn
SARS_A	ORF1ab	A4303G	0.004084	E1363G	Non-Syn
SARS_A	ORF1ab	A4305G	0.003638	K1364E	Non-Syn
SARS_A	ORF1ab	A4306G	0.003288	K1364R	Non-Syn
SARS_A	ORF1ab	T4331C	0.003277	S1372S	Syn
SARS_A	ORF1ab	A4343G	0.002599	R1376R	Syn
SARS_A	ORF1ab	A4364G	0.003554	E1383E	Syn
SARS_A	ORF1ab	A4366G	0.00483	E1384G	Non-Syn
SARS_A	ORF1ab	T4389C	0.002808	C1392R	Non-Syn
SARS_A	ORF1ab	C4406T	0.010658	A1397A	Syn
SARS_A	ORF1ab	A4423G	0.003558	Q1403R	Non-Syn
SARS_A	ORF1ab	A4435G	0.004616	K1407R	Non-Syn
SARS_A	ORF1ab	A4450G	0.005065	Q1412R	Non-Syn
SARS_A	ORF1ab	A4451G	0.006702	Q1412Q	Syn
SARS_A	ORF1ab	T4485C	0.00454	F1424L	Non-Syn
SARS_A	ORF1ab	T4571C	0.002338	Y1452Y	Syn
SARS_A	ORF1ab	A4614G	0.003439	R1467G	Non-Syn
SARS_A	ORF1ab	T4619C	0.002595	S1468S	Syn
SARS_A	ORF1ab	A4625G	0.003392	K1470K	Syn
SARS_A	ORF1ab	A4675G	0.004244	N1487S	Non-Syn
SARS_A	ORF1ab	T4695C	0.004786	S1494P	Non-Syn
SARS_A	ORF1ab	A4701G	0.007977	T1496A	Non-Syn
SARS_A	ORF1ab	A4708G	0.004889	E1498G	Non-Syn
SARS_A	ORF1ab	A4709G	0.006853	E1498E	Syn
SARS_A	ORF1ab	A4803G	0.005146	R1530G	Non-Syn
SARS_A	ORF1ab	A4830G	0.004566	S1539G	Non-Syn
SARS_A	ORF1ab	T4846C	0.003293	F1544S	Non-Syn
SARS_A	ORF1ab	A4862G	0.003051	E1549E	Syn
SARS_A	ORF1ab	T4867C	0.003433	I1551T	Non-Syn
SARS_A	ORF1ab	T4872C	0.003142	F1553L	Non-Syn
SARS_A	ORF1ab	T4880C	0.002724	N1555N	Syn
SARS_A	ORF1ab	T4892C	0.0029	L1559L	Syn
SARS_A	ORF1ab	T4894C	0.004262	L1560P	Non-Syn
SARS_A	ORF1ab	T4895C	0.003131	L1560L	Syn
SARS_A	ORF1ab	T4896C	0.002968	S1561P	Non-Syn
SARS_A	ORF1ab	T4898C	0.00273	S1561S	Syn
SARS_A	ORF1ab	A4902G	0.002819	R1563G	Non-Syn
SARS_A	ORF1ab	A4904G	0.003252	R1563R	Syn
SARS_A	ORF1ab	A4906G	0.00324	E1564G	Non-Syn
SARS_A	ORF1ab	A4982G	0.002894	T1589T	Syn
SARS_A	ORF1ab	A5014G	0.003055	D1600G	Non-Syn
SARS_A	ORF1ab	T5042C	0.004323	P1609P	Syn
SARS_A	ORF1ab	T5093C	0.003991	T1626T	Syn
SARS_A	ORF1ab	T5115C	0.003411	Y1634H	Non-Syn
SARS_A	ORF1ab	A5154G	0.003085	M1647V	Non-Syn
SARS_A	ORF1ab	T5168C	0.002436	N1651N	Syn
SARS_A	ORF1ab	A5172G	0.003129	T1653A	Non-Syn
SARS_A	ORF1ab	A5179G	0.003689	K1655R	Non-Syn
SARS_A	ORF1ab	A5195G	0.003132	Q1660Q	Syn
SARS_A	ORF1ab	T5210C	0.006691	T1665T	Syn
SARS_A	ORF1ab	T5211C	0.003036	S1666P	Non-Syn
SARS_A	ORF1ab	T5240C	0.003131	Y1675Y	Syn
SARS_A	ORF1ab	T5242C	0.003454	L1676P	Non-Syn
SARS_A	ORF1ab	T5249C	0.002354	T1678T	Syn
SARS_A	ORF1ab	T5253C	0.003073	L1680L	Syn
SARS_A	ORF1ab	T5263C	0.003074	L1683P	Non-Syn
SARS_A	ORF1ab	T5288C	0.001908	N1691N	Syn
SARS_A	ORF1ab	T5299C	0.002275	L1695P	Non-Syn
SARS_A	ORF1ab	A5316G	0.002387	R1701G	Non-Syn
SARS_A	ORF1ab	T5343C	0.002681	F1710L	Non-Syn
SARS_A	ORF1ab	T5358C	0.002235	L1715L	Syn
SARS_A	ORF1ab	T5367C	0.002089	C1718R	Non-Syn
SARS_A	ORF1ab	T5423C	0.002744	F1736F	Syn
SARS_A	ORF1ab	T5444C	0.002968	S1743S	Syn
SARS_A	ORF1ab	T5457C	0.002816	L1748L	Syn
SARS_A	ORF1ab	T5477C	0.002329	T1754T	Syn
SARS_A	ORF1ab	A5483G	0.002609	G1756G	Syn
SARS_A	ORF1ab	A5488G	0.002775	Q1758R	Non-Syn
SARS_A	ORF1ab	A5491G	0.001859	Q1759R	Non-Syn
SARS_A	ORF1ab	A5513G	0.003204	E1766E	Syn
SARS_A	ORF1ab	T5521C	0.001977	M1769T	Non-Syn
SARS_A	ORF1ab	A5526G	0.00272	M1771V	Non-Syn
SARS_A	ORF1ab	T5536C	0.00376	L1774P	Non-Syn
SARS_A	ORF1ab	T5538C	0.003615	S1775P	Non-Syn
SARS_A	ORF1ab	T5540C	0.003536	S1775S	Syn
SARS_A	ORF1ab	A5545G	0.003524	E1777G	Non-Syn
SARS_A	ORF1ab	A5556G	0.004462	K1781E	Non-Syn
SARS_A	ORF1ab	A5558G	0.00413	K1781K	Syn
SARS_A	ORF1ab	A5566G	0.003053	Q1784R	Non-Syn
SARS_A	ORF1ab	T5573C	0.003269	P1786P	Syn
SARS_A	ORF1ab	A5591G	0.002995	Q1792Q	Syn
SARS_A	ORF1ab	A5617G	0.003289	E1801G	Non-Syn
SARS_A	ORF1ab	A5692G	0.004598	E1826G	Non-Syn
SARS_A	ORF1ab	T6138C	0.004799	Y1975H	Non-Syn
SARS_A	ORF1ab	T6147C	0.004528	S1978P	Non-Syn
SARS_A	ORF1ab	T6149C	0.005225	S1978S	Syn
SARS_A	ORF1ab	A6158G	0.005251	K1981K	Syn
SARS_A	ORF1ab	T6187C	0.004602	V1991A	Non-Syn
SARS_A	ORF1ab	T6194C	0.003214	H1993H	Syn
SARS_A	ORF1ab	T6253C	0.003217	L2013P	Non-Syn
SARS_A	ORF1ab	A6301G	0.004375	K2029R	Non-Syn
SARS_A	ORF1ab	T6331C	0.002741	L2039P	Non-Syn
SARS_A	ORF1ab	A6362G	0.004292	E2049E	Syn
SARS_A	ORF1ab	A6365G	0.003308	E2050E	Syn
SARS_A	ORF1ab	A6390G	0.003709	K2059E	Non-Syn
SARS_A	ORF1ab	A6392G	0.004038	K2059K	Syn
SARS_A	ORF1ab	T6400C	0.003279	L2062P	Non-Syn
SARS_A	ORF1ab	A6403G	0.003881	E2063G	Non-Syn
SARS_A	ORF1ab	A6414G	0.00373	K2067E	Non-Syn
SARS_A	ORF1ab	A6416G	0.006623	K2067K	Syn
SARS_A	ORF1ab	A6431G	0.004347	V2072V	Syn
SARS_A	ORF1ab	A6434G	0.002802	G2073G	Syn
SARS_A	ORF1ab	A6436G	0.006187	D2074G	Non-Syn
SARS_A	ORF1ab	A6438G	0.003442	I2075V	Non-Syn
SARS_A	ORF1ab	T6439C	0.004679	I2075T	Non-Syn
SARS_A	ORF1ab	T6918C	0.007943	L2235L	Syn
SARS_A	ORF1ab	A6921G	0.009402	S2236G	Non-Syn
SARS_A	ORF1ab	T6938C	0.005893	S2241S	Syn
SARS_A	ORF1ab	T6948C	0.007006	S2245P	Non-Syn
SARS_A	ORF1ab	T7343C	0.007755	I2376I	Syn
SARS_A	ORF1ab	T7344C	0.008519	S2377P	Non-Syn
SARS_A	ORF1ab	T7368C	0.007553	F2385L	Non-Syn
SARS_A	ORF1ab	A7398G	0.006154	S2395G	Non-Syn
SARS_A	ORF1ab	T7403C	0.003646	Y2396Y	Syn
SARS_A	ORF1ab	T7414C	0.003359	V2400A	Non-Syn
SARS_A	ORF1ab	T7424C	0.003321	C2403C	Syn
SARS_A	ORF1ab	T7427C	0.005015	N2404N	Syn
SARS_A	ORF1ab	T7428C	0.003183	S2405P	Non-Syn
SARS_A	ORF1ab	T7431C	0.003573	S2406P	Non-Syn
SARS_A	ORF1ab	T7436C	0.002981	T2407T	Syn
SARS_A	ORF1ab	T7437C	0.003456	C2408R	Non-Syn
SARS_A	ORF1ab	A7440T	0.005918	M2409L	Non-Syn
SARS_A	ORF1ab	T7441C	0.003657	M2409T	Non-Syn
SARS_A	ORF1ab	A7443G	0.002692	M2410V	Non-Syn
SARS_A	ORF1ab	A7472G	0.00322	R2419R	Syn
SARS_A	ORF1ab	A7505G	0.003405	R2430R	Syn
SARS_A	ORF1ab	A7506G	0.003098	R2431G	Non-Syn
SARS_A	ORF1ab	T7512C	0.00673	F2433L	Non-Syn
SARS_A	ORF1ab	T7519C	0.003293	V2435A	Non-Syn
SARS_A	ORF1ab	T7523C	0.002715	Y2436Y	Syn
SARS_A	ORF1ab	A7532G	0.003281	G2439G	Syn
SARS_A	ORF1ab	A7538G	0.004353	K2441K	Syn
SARS_A	ORF1ab	A7555G	0.003841	H2447R	Non-Syn
SARS_A	ORF1ab	T7570C	0.004446	V2452A	Non-Syn
SARS_A	ORF1ab	T7577C	0.003613	C2454C	Syn
SARS_A	ORF1ab	A7579G	0.003526	D2455G	Non-Syn
SARS_A	ORF1ab	T7580C	0.002171	D2455D	Syn
SARS_A	ORF1ab	A7581G	0.002817	T2456A	Non-Syn
SARS_A	ORF1ab	A7583G	0.00304	T2456T	Syn
SARS_A	ORF1ab	T7584C	0.004481	F2457L	Non-Syn
SARS_A	ORF1ab	T7585C	0.0035	F2457S	Non-Syn
SARS_A	ORF1ab	T7587C	0.002792	C2458R	Non-Syn
SARS_A	ORF1ab	T7592C	0.002964	A2459A	Syn
SARS_A	ORF1ab	T7598C	0.003871	S2461S	Syn
SARS_A	ORF1ab	A7601G	0.002923	T2462T	Syn
SARS_A	ORF1ab	T7613C	0.003051	D2466D	Syn
SARS_A	ORF1ab	A7616G	0.003544	E2467E	Syn
SARS_A	ORF1ab	A7623G	0.003581	R2470G	Non-Syn
SARS_A	ORF1ab	A7625G	0.003353	R2470R	Syn
SARS_A	ORF1ab	T7629C	0.003657	L2472L	Syn
SARS_A	ORF1ab	T7630C	0.00394	L2472S	Non-Syn
SARS_A	ORF1ab	T7632C	0.003591	S2473P	Non-Syn
SARS_A	ORF1ab	A7647G	0.003863	R2478G	Non-Syn
SARS_A	ORF1ab	T7664C	0.003701	T2483T	Syn
SARS_A	ORF1ab	T7673C	0.002682	S2486S	Syn
SARS_A	ORF1ab	T7674C	0.004047	S2487P	Non-Syn
SARS_A	ORF1ab	A7687G	0.003917	D2491G	Non-Syn
SARS_A	ORF1ab	A7701G	0.003432	K2496E	Non-Syn
SARS_A	ORF1ab	T7710C	0.003784	S2499P	Non-Syn
SARS_A	ORF1ab	T7714C	0.003809	I2500T	Non-Syn
SARS_A	ORF1ab	T7720C	0.005187	L2502P	Non-Syn
SARS_A	ORF1ab	T7725C	0.003289	F2504L	Non-Syn
SARS_A	ORF1ab	A7729G	0.00293	D2505G	Non-Syn
SARS_A	ORF1ab	A7742G	0.00429	Q2509Q	Syn
SARS_A	ORF1ab	A7744G	0.004902	K2510R	Non-Syn
SARS_A	ORF1ab	A7746G	0.004616	T2511A	Non-Syn
SARS_A	ORF1ab	A7753G	0.005748	E2513G	Non-Syn
SARS_A	ORF1ab	A7755G	0.004382	R2514G	Non-Syn
SARS_A	ORF1ab	T7767C	0.006536	S2518P	Non-Syn
SARS_A	ORF1ab	A7794G	0.005916	R2527G	Non-Syn
SARS_A	ORF1ab	A7796G	0.00651	R2527R	Syn
SARS_A	ORF1ab	A7811G	0.005099	K2532K	Syn
SARS_A	ORF1ab	A7817G	0.005623	S2534S	Syn
SARS_A	ORF1ab	T7825C	0.0062	I2537T	Non-Syn
SARS_A	ORF1ab	A7861G	0.004018	E2549G	Non-Syn
SARS_A	ORF1ab	A7862G	0.004685	E2549E	Syn
SARS_A	ORF1ab	T7871C	0.003818	S2552S	Syn
SARS_A	ORF1ab	T7890C	0.003233	Y2559H	Non-Syn
SARS_A	ORF1ab	T7893C	0.003027	Y2560H	Non-Syn
SARS_A	ORF1ab	A7896G	0.002721	S2561G	Non-Syn
SARS_A	ORF1ab	T7898C	0.003957	S2561S	Syn
SARS_A	ORF1ab	T7906C	0.003197	M2564T	Non-Syn
SARS_A	ORF1ab	T7910C	0.003873	C2565C	Syn
SARS_A	ORF1ab	T7924C	0.003011	L2570S	Non-Syn
SARS_A	ORF1ab	A7933G	0.002314	Q2573R	Non-Syn
SARS_A	ORF1ab	A7948G	0.002524	D2578G	Non-Syn
SARS_A	ORF1ab	A7957G	0.002827	D2581G	Non-Syn
SARS_A	ORF1ab	T8010C	0.003528	S2599P	Non-Syn
SARS_A	ORF1ab	T8015C	0.004266	T2600T	Syn
SARS_A	ORF1ab	A8032G	0.002985	E2606G	Non-Syn
SARS_A	ORF1ab	T8038C	0.002328	L2608P	Non-Syn
SARS_A	ORF1ab	A8060G	0.002921	A2615A	Syn
SARS_A	ORF1ab	A8063G	0.002981	E2616E	Syn
SARS_A	ORF1ab	A8075G	0.003189	A2620A	Syn
SARS_A	ORF1ab	G8078T	0.002352	K2621N	Non-Syn
SARS_A	ORF1ab	A8080G	0.003526	N2622S	Non-Syn
SARS_A	ORF1ab	T8088C	0.0031	L2625L	Syn
SARS_A	ORF1ab	A8090G	0.002501	L2625L	Syn
SARS_A	ORF1ab	A8094G	0.003843	N2627D	Non-Syn
SARS_A	ORF1ab	T8100C	0.003148	L2629L	Syn
SARS_A	ORF1ab	T8108C	0.012068	T2631T	Syn
SARS_A	ORF1ab	A8117G	0.004133	S2634S	Syn
SARS_A	ORF1ab	A8120G	0.003428	A2635A	Syn
SARS_A	ORF1ab	A8129G	0.003745	Q2638Q	Syn
SARS_A	ORF1ab	A8140G	0.003182	D2642G	Non-Syn
SARS_A	ORF1ab	A8146G	0.005248	D2644G	Non-Syn
SARS_A	ORF1ab	A8152G	0.005482	E2646G	Non-Syn
SARS_A	ORF1ab	A8153G	0.00491	E2646E	Syn
SARS_A	ORF1ab	A8154G	0.004405	T2647A	Non-Syn
SARS_A	ORF1ab	A8159G	0.007302	K2648K	Syn
SARS_A	ORF1ab	A8161G	0.004071	D2649G	Non-Syn
SARS_A	ORF1ab	A8170G	0.003804	E2652G	Non-Syn
SARS_A	ORF1ab	T8176C	0.003827	L2654P	Non-Syn
SARS_A	ORF1ab	A8199G	0.004138	I2662V	Non-Syn
SARS_A	ORF1ab	A8204G	0.005645	E2663E	Syn
SARS_A	ORF1ab	T8236C	0.005691	L2674P	Non-Syn
SARS_A	ORF1ab	A8305G	0.003612	H2697R	Non-Syn
SARS_A	ORF1ab	A8332G	0.004713	H2706R	Non-Syn
SARS_A	ORF1ab	A8360G	0.004739	K2715K	Syn
SARS_A	ORF1ab	T8365C	0.004069	F2717S	Non-Syn
SARS_A	ORF1ab	A8380G	0.005701	E2722G	Non-Syn
SARS_A	ORF1ab	T8429C	0.008058	P2738P	Syn
SARS_A	ORF1ab	A8494G	0.006334	K2760R	Non-Syn
SARS_A	ORF1ab	T8554C	0.009041	L2780P	Non-Syn
SARS_A	ORF1ab	T8588C	0.006983	P2791P	Syn
SARS_A	ORF1ab	T8590C	0.006077	V2792A	Non-Syn
SARS_A	ORF1ab	T8591C	0.005174	V2792V	Syn
SARS_A	ORF1ab	T8594C	0.007051	H2793H	Syn
SARS_A	ORF1ab	T8596C	0.003525	V2794A	Non-Syn
SARS_A	ORF1ab	T8599C	0.003458	M2795T	Non-Syn
SARS_A	ORF1ab	T8603C	0.004038	S2796S	Syn
SARS_A	ORF1ab	T8612C	0.00377	T2799T	Syn
SARS_A	ORF1ab	T8616C	0.003401	F2801L	Non-Syn
SARS_A	ORF1ab	T8617C	0.005029	F2801S	Non-Syn
SARS_A	ORF1ab	T8619C	0.002964	S2802P	Non-Syn
SARS_A	ORF1ab	A8626G	0.002824	E2804G	Non-Syn
SARS_A	ORF1ab	A8641G	0.003522	K2809R	Non-Syn
SARS_A	ORF1ab	A8650G	0.0028	D2812G	Non-Syn
SARS_A	ORF1ab	T8663C	0.003261	T2816T	Syn
SARS_A	ORF1ab	A8681G	0.002165	T2822T	Syn
SARS_A	ORF1ab	A8780G	0.003048	A2855A	Syn
SARS_A	ORF1ab	T8853C	0.006307	F2880L	Non-Syn
SARS_A	ORF1ab	A8873G	0.00285	R2886R	Syn
SARS_A	ORF1ab	A8885G	0.003328	A2890A	Syn
SARS_A	ORF1ab	A8923G	0.003484	E2903G	Non-Syn
SARS_A	ORF1ab	T8934C	0.003055	F2907L	Non-Syn
SARS_A	ORF1ab	T8987C	0.004472	A2924A	Syn
SARS_A	ORF1ab	T8990C	0.002503	S2925S	Syn
SARS_A	ORF1ab	A8994G	0.00276	K2927E	Non-Syn
SARS_A	ORF1ab	A8995G	0.003506	K2927R	Non-Syn
SARS_A	ORF1ab	A8999G	0.002684	P2928P	Syn
SARS_A	ORF1ab	T9001C	0.002352	V2929A	Non-Syn
SARS_A	ORF1ab	T9014C	0.003037	Y2933Y	Syn
SARS_A	ORF1ab	A9016G	0.004371	D2934G	Non-Syn
SARS_A	ORF1ab	A9031G	0.003514	E2939G	Non-Syn
SARS_A	ORF1ab	T9038C	0.002247	S2941S	Syn
SARS_A	ORF1ab	T9047C	0.002328	Y2944Y	Syn
SARS_A	ORF1ab	A9049G	0.002818	E2945G	Non-Syn
SARS_A	ORF1ab	A9051G	0.003159	S2946G	Non-Syn
SARS_A	ORF1ab	T9062C	0.003273	P2949P	Syn
SARS_A	ORF1ab	A9134G	0.003192	R2973R	Syn
SARS_A	ORF1ab	T9162C	0.002407	C2983R	Non-Syn
SARS_A	ORF1ab	A9181G	0.003264	E2989G	Non-Syn
SARS_A	ORF1ab	A9183G	0.003291	R2990G	Non-Syn
SARS_A	ORF1ab	A9191G	0.003782	E2992E	Syn
SARS_A	ORF1ab	A9221G	0.004912	R3002R	Syn
SARS_A	ORF1ab	T9229C	0.004764	L3005P	Non-Syn
SARS_A	ORF1ab	A9232G	0.004306	N3006S	Non-Syn
SARS_A	ORF1ab	A9246G	0.004985	R3011G	Non-Syn
SARS_A	ORF1ab	T9251C	0.008206	S3012S	Syn
SARS_A	ORF1ab	T9267C	0.003697	C3018R	Non-Syn
SARS_A	ORF1ab	A9435G	0.004385	S3074G	Non-Syn
SARS_A	ORF1ab	T9575C	0.010804	S3120S	Syn
SARS_A	ORF1ab	A9697G	0.008045	K3161R	Non-Syn
SARS_A	ORF1ab	T9808C	0.003625	L3198S	Non-Syn
SARS_A	ORF1ab	T9812C	0.003468	P3199P	Syn
SARS_A	ORF1ab	T9831C	0.003259	Y3206H	Non-Syn
SARS_A	ORF1ab	T9834C	0.003111	L3207L	Syn
SARS_A	ORF1ab	T9835C	0.003311	L3207S	Non-Syn
SARS_A	ORF1ab	T9839C	0.004152	A3208A	Syn
SARS_A	ORF1ab	T9841C	0.008132	L3209P	Non-Syn
SARS_A	ORF1ab	T9843C	0.003362	Y3210H	Non-Syn
SARS_A	ORF1ab	T9845C	0.00406	Y3210Y	Syn
SARS_A	ORF1ab	A9847G	0.002418	N3211S	Non-Syn
SARS_A	ORF1ab	A9850G	0.003403	K3212R	Non-Syn
SARS_A	ORF1ab	A9855G	0.00377	K3214E	Non-Syn
SARS_A	ORF1ab	A9856G	0.006892	K3214R	Non-Syn
SARS_A	ORF1ab	T9860C	0.010264	Y3215Y	Syn
SARS_A	ORF1ab	T9861C	0.005295	F3216L	Non-Syn
SARS_A	ORF1ab	T9862C	0.005173	F3216S	Non-Syn
SARS_A	ORF1ab	T9863C	0.002351	F3216F	Syn
SARS_A	ORF1ab	A9869G	0.002794	G3218G	Syn
SARS_A	ORF1ab	A9873G	0.002614	M3220V	Non-Syn
SARS_A	ORF1ab	T9874C	0.005736	M3220T	Non-Syn
SARS_A	ORF1ab	G9876A	0.002788	D3221N	Non-Syn
SARS_A	ORF1ab	A9877G	0.002844	D3221G	Non-Syn
SARS_A	ORF1ab	T9878C	0.003122	D3221D	Syn
SARS_A	ORF1ab	A9879G	0.001906	T3222A	Non-Syn
SARS_A	ORF1ab	T9884C	0.003286	T3223T	Syn
SARS_A	ORF1ab	A9885G	0.001347	S3224G	Non-Syn
SARS_A	ORF1ab	T9888C	0.003527	Y3225H	Non-Syn
SARS_A	ORF1ab	A9889G	0.001483	Y3225C	Non-Syn
SARS_A	ORF1ab	A9891G	0.002517	R3226G	Non-Syn
SARS_A	ORF1ab	A9893G	0.001963	R3226R	Syn
SARS_A	ORF1ab	A9896G	0.002947	E3227E	Syn
SARS_A	ORF1ab	T9899C	0.002449	A3228A	Syn
SARS_A	ORF1ab	T9902C	0.002967	A3229A	Syn
SARS_A	ORF1ab	T9903C	0.002393	C3230R	Non-Syn
SARS_A	ORF1ab	T9905C	0.003066	C3230C	Syn
SARS_A	ORF1ab	T9906C	0.002867	C3231R	Non-Syn
SARS_A	ORF1ab	T9908C	0.00257	C3231C	Syn
SARS_A	ORF1ab	T9911C	0.002766	H3232H	Syn
SARS_A	ORF1ab	T9913C	0.002784	L3233P	Non-Syn
SARS_A	ORF1ab	T9923C	0.003091	A3236A	Syn
SARS_A	ORF1ab	T9925C	0.003399	L3237P	Non-Syn
SARS_A	ORF1ab	T9929C	0.002076	N3238N	Syn
SARS_A	ORF1ab	T9933C	0.003698	F3240L	Non-Syn
SARS_A	ORF1ab	T9934C	0.002446	F3240S	Non-Syn
SARS_A	ORF1ab	A9936G	0.002187	S3241G	Non-Syn
SARS_A	ORF1ab	T9942C	0.002601	S3243P	Non-Syn
SARS_A	ORF1ab	T9950C	0.002591	S3245S	Syn
SARS_A	ORF1ab	T9953C	0.002502	D3246D	Syn
SARS_A	ORF1ab	T9956C	0.002614	V3247V	Syn
SARS_A	ORF1ab	T9958C	0.00547	L3248P	Non-Syn
SARS_A	ORF1ab	T9978C	0.002969	S3255P	Non-Syn
SARS_A	ORF1ab	T9982C	0.002341	I3256T	Non-Syn
SARS_A	ORF1ab	A10013G	0.00247	R3266R	Syn
SARS_A	ORF1ab	A10057G	0.002464	Q3281R	Non-Syn
SARS_A	ORF1ab	A10058G	0.003378	Q3281Q	Syn
SARS_A	ORF1ab	T10064C	0.002343	T3283T	Syn
SARS_A	ORF1ab	A10073G	0.002854	T3286T	Syn
SARS_A	ORF1ab	T10081C	0.002865	L3289P	Non-Syn
SARS_A	ORF1ab	T10090C	0.002978	L3292P	Non-Syn
SARS_A	ORF1ab	A10099G	0.00237	D3295G	Non-Syn
SARS_A	ORF1ab	A10102G	0.002613	D3296G	Non-Syn
SARS_A	ORF1ab	A10106G	0.001653	V3297V	Syn
SARS_A	ORF1ab	T10109C	0.00248	V3298V	Syn
SARS_A	ORF1ab	T10113C	0.001941	C3300R	Non-Syn
SARS_A	ORF1ab	A10119G	0.003273	R3302G	Non-Syn
SARS_A	ORF1ab	A10121G	0.003841	R3302R	Syn
SARS_A	ORF1ab	A10123G	0.003105	H3303R	Non-Syn
SARS_A	ORF1ab	T10124C	0.001879	H3303H	Syn
SARS_A	ORF1ab	A10128G	0.003032	I3305V	Non-Syn
SARS_A	ORF1ab	T10131C	0.002523	C3306R	Non-Syn
SARS_A	ORF1ab	T10137C	0.002163	S3308P	Non-Syn
SARS_A	ORF1ab	T10139C	0.00301	S3308S	Syn
SARS_A	ORF1ab	A10141G	0.004598	E3309G	Non-Syn
SARS_A	ORF1ab	A10142G	0.005943	E3309E	Syn
SARS_A	ORF1ab	A10144G	0.004005	D3310G	Non-Syn
SARS_A	ORF1ab	A10146G	0.003654	M3311V	Non-Syn
SARS_A	ORF1ab	T10150C	0.003313	L3312P	Non-Syn
SARS_A	ORF1ab	A10152G	0.002523	N3313D	Non-Syn
SARS_A	ORF1ab	T10163C	0.002502	Y3316Y	Syn
SARS_A	ORF1ab	A10165G	0.003427	E3317G	Non-Syn
SARS_A	ORF1ab	A10166G	0.005095	E3317E	Syn
SARS_A	ORF1ab	A10168G	0.00289	D3318G	Non-Syn
SARS_A	ORF1ab	T10170C	0.003377	L3319L	Syn
SARS_A	ORF1ab	T10174C	0.002752	L3320P	Non-Syn
SARS_A	ORF1ab	T10177C	0.003168	I3321T	Non-Syn
SARS_A	ORF1ab	T10178C	0.003372	I3321I	Syn
SARS_A	ORF1ab	T10181C	0.002671	R3322R	Syn
SARS_A	ORF1ab	A10183G	0.004256	K3323R	Non-Syn
SARS_A	ORF1ab	T10187C	0.002979	S3324S	Syn
SARS_A	ORF1ab	A10188G	0.003098	N3325D	Non-Syn
SARS_A	ORF1ab	A10189G	0.003956	N3325S	Non-Syn
SARS_A	ORF1ab	T10190C	0.002564	N3325N	Syn
SARS_A	ORF1ab	A10192G	0.002648	H3326R	Non-Syn
SARS_A	ORF1ab	T10200C	0.002758	L3329L	Syn
SARS_A	ORF1ab	A10207G	0.002912	Q3331R	Non-Syn
SARS_A	ORF1ab	T10217C	0.002128	N3334N	Syn
SARS_A	ORF1ab	A10238G	0.004132	G3341G	Syn
SARS_A	ORF1ab	A10240G	0.00234	H3342R	Non-Syn
SARS_A	ORF1ab	T10241C	0.003735	H3342H	Syn
SARS_A	ORF1ab	T10256C	0.003225	C3347C	Syn
SARS_A	ORF1ab	T10261C	0.003452	L3349P	Non-Syn
SARS_A	ORF1ab	A10264G	0.003373	K3350R	Non-Syn
SARS_A	ORF1ab	T10286C	0.121991	N3357N	Syn
SARS_A	ORF1ab	T10334C	0.004023	T3373T	Syn
SARS_A	ORF1ab	T10419C	0.003692	F3402L	Non-Syn
SARS_A	ORF1ab	T10420C	0.002429	F3402S	Non-Syn
SARS_A	ORF1ab	A10426G	0.003145	N3404S	Non-Syn
SARS_A	ORF1ab	T10431C	0.003772	S3406P	Non-Syn
SARS_A	ORF1ab	T10461C	0.002774	Y3416H	Non-Syn
SARS_A	ORF1ab	T10463C	0.002796	Y3416Y	Syn
SARS_A	ORF1ab	A10465G	0.018216	D3417G	Non-Syn
SARS_A	ORF1ab	T10467C	0.003172	C3418R	Non-Syn
SARS_A	ORF1ab	T10475C	0.006977	S3420S	Syn
SARS_A	ORF1ab	T10486C	0.003719	M3424T	Non-Syn
SARS_A	ORF1ab	A10511G	0.002439	G3432G	Syn
SARS_A	ORF1ab	A10535G	0.0036	E3440E	Syn
SARS_A	ORF1ab	T10542C	0.004219	F3443L	Non-Syn
SARS_A	ORF1ab	A10563G	0.002701	R3450G	Non-Syn
SARS_A	ORF1ab	T10634C	0.002852	A3473A	Syn
SARS_A	ORF1ab	T10658C	0.004006	F3481F	Syn
SARS_A	ORF1ab	T10679C	0.003315	T3488T	Syn
SARS_A	ORF1ab	T10689C	0.004238	F3492L	Non-Syn
SARS_A	ORF1ab	T10696C	0.003729	L3494P	Non-Syn
SARS_A	ORF1ab	A10707G	0.003144	K3498E	Non-Syn
SARS_A	ORF1ab	A10708G	0.004881	K3498R	Non-Syn
SARS_A	ORF1ab	A10713G	0.00335	N3500D	Non-Syn
SARS_A	ORF1ab	T10718C	0.003287	Y3501Y	Syn
SARS_A	ORF1ab	T10724C	0.003161	P3503P	Syn
SARS_A	ORF1ab	A10733G	0.003973	Q3506Q	Syn
SARS_A	ORF1ab	A10789G	0.005109	D3525G	Non-Syn
SARS_A	ORF1ab	T10792C	0.002961	M3526T	Non-Syn
SARS_A	ORF1ab	A10808G	0.00378	K3531K	Syn
SARS_A	ORF1ab	A10810G	0.003817	E3532G	Non-Syn
SARS_A	ORF1ab	A10811G	0.004138	E3532E	Syn
SARS_A	ORF1ab	A10830G	0.003628	N3539D	Non-Syn
SARS_A	ORF1ab	T10856C	0.007508	A3547A	Syn
SARS_A	ORF1ab	A10870G	0.003473	E3552G	Non-Syn
SARS_A	ORF1ab	T10881C	0.016807	F3556L	Non-Syn
SARS_A	ORF1ab	T10913C	0.004073	T3566T	Syn
SARS_A	ORF1ab	A10929G	0.004304	K3572E	Non-Syn
SARS_A	ORF1ab	A10930G	0.006198	K3572R	Non-Syn
SARS_A	ORF1ab	T10984C	0.010289	L3590P	Non-Syn
SARS_A	ORF1ab	A10999G	0.003977	Q3595R	Non-Syn
SARS_A	ORF1ab	T11138C	0.00458	P3641P	Syn
SARS_A	ORF1ab	T11139C	0.004914	S3642P	Non-Syn
SARS_A	ORF1ab	T11141C	0.003095	S3642S	Syn
SARS_A	ORF1ab	T11143C	0.00444	L3643P	Non-Syn
SARS_A	ORF1ab	T11203C	0.002997	M3663T	Non-Syn
SARS_A	ORF1ab	T11247C	0.003577	C3678R	Non-Syn
SARS_A	ORF1ab	T11254C	0.002873	M3680T	Non-Syn
SARS_A	ORF1ab	T11258C	0.003163	Y3681Y	Syn
SARS_A	ORF1ab	A11331G	0.004824	T3706A	Non-Syn
SARS_A	ORF1ab	G11339A	0.006416	M3708I	Non-Syn
SARS_A	ORF1ab	G11339T	0.004379	M3708I	Non-Syn
SARS_A	ORF1ab	A11340G	0.005825	N3709D	Non-Syn
SARS_A	ORF1ab	T11346C	0.004874	L3711L	Syn
SARS_A	ORF1ab	T11397C	0.004193	S3728P	Non-Syn
SARS_A	ORF1ab	C11449T	0.016564	T3745I	Non-Syn
SARS_A	ORF1ab	T11460G	0.059514	F3749V	Non-Syn
SARS_A	ORF1ab	A11494G	0.004144	E3760G	Non-Syn
SARS_A	ORF1ab	T11592C	0.005112	F3793L	Non-Syn
SARS_A	ORF1ab	T11602C	0.00551	L3796P	Non-Syn
SARS_A	ORF1ab	T11613C	0.006842	F3800L	Non-Syn
SARS_A	ORF1ab	T11643C	0.003977	L3810L	Syn
SARS_A	ORF1ab	T11648C	0.007328	V3811V	Syn
SARS_A	ORF1ab	T11649C	0.00649	S3812P	Non-Syn
SARS_A	ORF1ab	A11659G	0.004114	E3815G	Non-Syn
SARS_A	ORF1ab	A11673G	0.00352	N3820D	Non-Syn
SARS_A	ORF1ab	T11676C	0.004749	S3821P	Non-Syn
SARS_A	ORF1ab	T11676G	0.003783	S3821A	Non-Syn
SARS_A	ORF1ab	T11686C	0.003387	L3824P	Non-Syn
SARS_A	ORF1ab	C11688T	0.04918	L3825F	Non-Syn
SARS_A	ORF1ab	T11689C	0.003735	L3825P	Non-Syn
SARS_A	ORF1ab	T11715C	0.004405	F3834L	Non-Syn
SARS_A	ORF1ab	T11716C	0.003278	F3834S	Non-Syn
SARS_A	ORF1ab	T11722C	0.00278	L3836P	Non-Syn
SARS_A	ORF1ab	A11779G	0.003172	Q3855R	Non-Syn
SARS_A	ORF1ab	A11792G	0.002502	S3859S	Syn
SARS_A	ORF1ab	A11794G	0.002601	D3860G	Non-Syn
SARS_A	ORF1ab	A11800G	0.003896	K3862R	Non-Syn
SARS_A	ORF1ab	T11815C	0.003571	V3867A	Non-Syn
SARS_A	ORF1ab	T11817C	0.002977	L3868L	Syn
SARS_A	ORF1ab	T11821C	0.002947	L3869P	Non-Syn
SARS_A	ORF1ab	T11823C	0.003626	S3870P	Non-Syn
SARS_A	ORF1ab	C11835A	0.005434	Q3874K	Non-Syn
SARS_A	ORF1ab	A11843G	0.002899	R3876R	Syn
SARS_A	ORF1ab	T11853C	0.002889	S3880P	Non-Syn
SARS_A	ORF1ab	T11897C	0.003713	I3894I	Syn
SARS_A	ORF1ab	T11899C	0.003588	L3895P	Non-Syn
SARS_A	ORF1ab	A11909G	0.003725	K3898K	Syn
SARS_A	ORF1ab	T11918C	0.003169	T3901T	Syn
SARS_A	ORF1ab	T11940C	0.003526	S3909P	Non-Syn
SARS_A	ORF1ab	T11953C	0.004435	V3913A	Non-Syn
SARS_A	ORF1ab	T11959C	0.003659	L3915P	Non-Syn
SARS_A	ORF1ab	T11961C	0.002636	S3916P	Non-Syn
SARS_A	ORF1ab	A11998G	0.002653	E3928G	Non-Syn
SARS_A	ORF1ab	A11999G	0.004091	E3928E	Syn
SARS_A	ORF1ab	A12010G	0.003803	D3932G	Non-Syn
SARS_A	ORF1ab	T12024C	0.002591	L3937L	Syn
SARS_A	ORF1ab	T12056C	0.003798	L3947L	Syn
SARS_A	ORF1ab	T12060C	0.002763	S3949P	Non-Syn
SARS_A	ORF1ab	T12065C	0.002632	Y3950Y	Syn
SARS_A	ORF1ab	T12071C	0.003698	A3952A	Syn
SARS_A	ORF1ab	A12088G	0.00416	E3958G	Non-Syn
SARS_A	ORF1ab	T12122C	0.003166	S3969S	Syn
SARS_A	ORF1ab	A12125G	0.004622	E3970E	Syn
SARS_A	ORF1ab	T12152C	0.002898	S3979S	Syn
SARS_A	ORF1ab	A12156G	0.003438	N3981D	Non-Syn
SARS_A	ORF1ab	A12188G	0.002986	A3991A	Syn
SARS_A	ORF1ab	T12193C	0.002601	M3993T	Non-Syn
SARS_A	ORF1ab	A12211G	0.003482	K3999R	Non-Syn
SARS_A	ORF1ab	A12224G	0.003683	Q4003Q	Syn
SARS_A	ORF1ab	A12259G	0.002748	E4015G	Non-Syn
SARS_A	ORF1ab	A12262G	0.00271	D4016G	Non-Syn
SARS_A	ORF1ab	A12267G	0.003195	R4018G	Non-Syn
SARS_A	ORF1ab	A12275G	0.002755	K4020K	Syn
SARS_A	ORF1ab	A12292G	0.003884	Q4026R	Non-Syn
SARS_A	ORF1ab	T12301C	0.004025	L4029P	Non-Syn
SARS_A	ORF1ab	A12317G	0.003355	R4034R	Syn
SARS_A	ORF1ab	A12325G	0.003165	D4037G	Non-Syn
SARS_A	ORF1ab	A12340G	0.003728	N4042S	Non-Syn
SARS_A	ORF1ab	A12342G	0.00297	N4043D	Non-Syn
SARS_A	ORF1ab	A12343G	0.003247	N4043S	Non-Syn
SARS_A	ORF1ab	A12355G	0.003252	N4047S	Non-Syn
SARS_A	ORF1ab	A12359G	0.00412	A4048A	Syn
SARS_A	ORF1ab	A12360G	0.003572	R4049G	Non-Syn
SARS_A	ORF1ab	A12362G	0.003802	R4049R	Syn
SARS_A	ORF1ab	A12364G	0.005211	D4050G	Non-Syn
SARS_A	ORF1ab	T12378C	0.002968	L4055L	Syn
SARS_A	ORF1ab	T12379C	0.003324	L4055S	Non-Syn
SARS_A	ORF1ab	A12381G	0.004556	N4056D	Non-Syn
SARS_A	ORF1ab	A12382G	0.004064	N4056S	Non-Syn
SARS_A	ORF1ab	T12392C	0.002703	P4059P	Syn
SARS_A	ORF1ab	T12394C	0.002946	L4060P	Non-Syn
SARS_A	ORF1ab	A12423G	0.00376	I4070V	Non-Syn
SARS_A	ORF1ab	A12428G	0.003908	P4071P	Syn
SARS_A	ORF1ab	A12435G	0.003725	N4074D	Non-Syn
SARS_A	ORF1ab	A12440G	0.003232	T4075T	Syn
SARS_A	ORF1ab	A12457G	0.003951	D4081G	Non-Syn
SARS_A	ORF1ab	T12476C	0.0039	Y4087Y	Syn
SARS_A	ORF1ab	A12493G	0.00287	E4093G	Non-Syn
SARS_A	ORF1ab	T12496C	0.002548	I4094T	Non-Syn
SARS_A	ORF1ab	T12529C	0.00705	V4105A	Non-Syn
SARS_A	ORF1ab	T12530C	0.005923	V4105V	Syn
SARS_A	ORF1ab	A12532G	0.004634	Q4106R	Non-Syn
SARS_A	ORF1ab	T12539C	0.005318	S4108S	Syn
SARS_A	ORF1ab	A12541G	0.004853	E4109G	Non-Syn
SARS_A	ORF1ab	A12542G	0.005978	E4109E	Syn
SARS_A	ORF1ab	T12550C	0.004338	M4112T	Non-Syn
SARS_A	ORF1ab	T12557C	0.004543	N4114N	Syn
SARS_A	ORF1ab	T12558C	0.005192	S4115P	Non-Syn
SARS_A	ORF1ab	A12572G	0.002928	A4119A	Syn
SARS_A	ORF1ab	T12578C	0.004579	P4121P	Syn
SARS_A	ORF1ab	T12580C	0.00411	L4122P	Non-Syn
SARS_A	ORF1ab	T12584C	0.003708	I4123I	Syn
SARS_A	ORF1ab	T12586C	0.002319	V4124A	Non-Syn
SARS_A	ORF1ab	T12593C	0.004637	A4126A	Syn
SARS_A	ORF1ab	T12605C	0.003869	N4130N	Syn
SARS_A	ORF1ab	T12611C	0.002742	A4132A	Syn
SARS_A	ORF1ab	A12622G	0.002908	Q4136R	Non-Syn
SARS_A	ORF1ab	T12641C	0.002281	P4142P	Syn
SARS_A	ORF1ab	A12653G	0.005726	R4146R	Syn
SARS_A	ORF1ab	T12658C	0.002587	M4148T	Non-Syn
SARS_A	ORF1ab	T12662C	0.002497	S4149S	Syn
SARS_A	ORF1ab	A12680G	0.003242	T4155T	Syn
SARS_A	ORF1ab	T12695C	0.002716	T4160T	Syn
SARS_A	ORF1ab	T12713C	0.002159	A4166A	Syn
SARS_A	ORF1ab	T12748C	0.003376	L4178P	Non-Syn
SARS_A	ORF1ab	T12749C	0.003114	L4178L	Syn
SARS_A	ORF1ab	T12754C	0.001773	L4180P	Non-Syn
SARS_A	ORF1ab	T12759C	0.002893	S4182P	Non-Syn
SARS_A	ORF1ab	A12806G	0.002771	G4197G	Syn
SARS_A	ORF1ab	T12815C	0.002307	T4200T	Syn
SARS_A	ORF1ab	A12824G	0.002433	T4203T	Syn
SARS_A	ORF1ab	T12829C	0.002726	L4205P	Non-Syn
SARS_A	ORF1ab	T12839C	0.004493	P4208P	Syn
SARS_A	ORF1ab	T12850C	0.004649	V4212A	Non-Syn
SARS_A	ORF1ab	A12854G	0.004818	T4213T	Syn
SARS_A	ORF1ab	T12863C	0.00371	P4216P	Syn
SARS_A	ORF1ab	A12866G	0.004273	K4217K	Syn
SARS_A	ORF1ab	A12880G	0.006878	K4222R	Non-Syn
SARS_A	ORF1ab	T12891C	0.005289	F4226L	Non-Syn
SARS_A	ORF1ab	T12903C	0.008379	L4230L	Syn
SARS_A	ORF1ab	A12916G	0.005021	N4234S	Non-Syn
SARS_A	ORF1ab	T12925C	0.00402	M4237T	Non-Syn
SARS_A	ORF1ab	T12931C	0.003852	L4239P	Non-Syn
SARS_A	ORF1ab	T12944C	0.00327	A4243A	Syn
SARS_A	ORF1ab	A12950G	0.003137	T4245T	Syn
SARS_A	ORF1ab	T12958C	0.002993	L4248P	Non-Syn
SARS_A	ORF1ab	A12962G	0.003811	Q4249Q	Syn
SARS_A	ORF1ab	T12971C	0.003016	N4252N	Syn
SARS_A	ORF1ab	A12980G	0.003919	E4255E	Syn
SARS_A	ORF1ab	T12986C	0.003742	P4257P	Syn
SARS_A	ORF1ab	T12993C	0.003363	S4260P	Non-Syn
SARS_A	ORF1ab	T13005C	0.002919	S4264P	Non-Syn
SARS_A	ORF1ab	T13007C	0.002971	S4264S	Syn
SARS_A	ORF1ab	T13009C	0.004278	F4265S	Non-Syn
SARS_A	ORF1ab	T13011C	0.002774	C4266R	Non-Syn
SARS_A	ORF1ab	T13016C	0.004259	A4267A	Syn
SARS_A	ORF1ab	T13022C	0.003747	A4269A	Syn
SARS_A	ORF1ab	T13024C	0.002965	V4270A	Non-Syn
SARS_A	ORF1ab	A13046G	0.003284	K4277K	Syn
SARS_A	ORF1ab	T13052C	0.003346	Y4279Y	Syn
SARS_A	ORF1ab	T13058C	0.002622	A4281A	Syn
SARS_A	ORF1ab	A13069G	0.00646	Q4285R	Non-Syn
SARS_A	ORF1ab	T13075C	0.003314	I4287T	Non-Syn
SARS_A	ORF1ab	A13090G	0.003182	K4292R	Non-Syn
SARS_A	ORF1ab	A13092G	0.003184	M4293V	Non-Syn
SARS_A	ORF1ab	T13109C	0.002722	T4298T	Syn
SARS_A	ORF1ab	T13115C	0.002776	T4300T	Syn
SARS_A	ORF1ab	A13120G	0.0029	Q4302R	Non-Syn
SARS_A	ORF1ab	A13141G	0.003295	E4309G	Non-Syn
SARS_A	ORF1ab	T13150C	0.00261	M4312T	Non-Syn
SARS_A	ORF1ab	A13153G	0.003143	D4313G	Non-Syn
SARS_A	ORF1ab	T13164C	0.004368	F4317L	Non-Syn
SARS_A	ORF1ab	T13166C	0.003171	F4317F	Syn
SARS_A	ORF1ab	T13186C	0.003825	L4324P	Non-Syn
SARS_A	ORF1ab	T13191C	0.003308	C4326R	Non-Syn
SARS_A	ORF1ab	A13203G	0.003778	I4330V	Non-Syn
SARS_A	ORF1ab	T13208C	0.003079	D4331D	Syn
SARS_A	ORF1ab	A13210G	0.002974	H4332R	Non-Syn
SARS_A	ORF1ab	T13211C	0.003572	H4332H	Syn
SARS_A	ORF1ab	A13215G	0.003846	N4334D	Non-Syn
SARS_A	ORF1ab	T13217C	0.003861	N4334N	Syn
SARS_A	ORF1ab	A13223G	0.004962	K4336K	Syn
SARS_A	ORF1ab	A13226G	0.003992	G4337G	Syn
SARS_A	ORF1ab	T13227C	0.005272	F4338L	Non-Syn
SARS_A	ORF1ab	T13232C	0.004992	C4339C	Syn
SARS_A	ORF1ab	A13234G	0.004794	D4340G	Non-Syn
SARS_A	ORF1ab	T13236C	0.005225	L4341L	Syn
SARS_A	ORF1ab	A13241G	0.004826	K4342K	Syn
SARS_A	ORF1ab	A13245G	0.004029	K4344E	Non-Syn
SARS_A	ORF1ab	A13246G	0.004584	K4344R	Non-Syn
SARS_A	ORF1ab	T13250C	0.006154	Y4345Y	Syn
SARS_A	ORF1ab	T13252C	0.003363	V4346A	Non-Syn
SARS_A	ORF1ab	A13253G	0.0026	V4346V	Syn
SARS_A	ORF1ab	A13255G	0.003663	Q4347R	Non-Syn
SARS_A	ORF1ab	T13262C	0.002926	P4349P	Syn
SARS_A	ORF1ab	A13263G	0.003011	T4350A	Non-Syn
SARS_A	ORF1ab	T13268C	0.004268	T4351T	Syn
SARS_A	ORF1ab	T13277A	0.00392	N4354K	Non-Syn
SARS_A	ORF1ab	T13277C	0.003439	N4354N	Syn
SARS_A	ORF1ab	T13277G	0.005547	N4354K	Non-Syn
SARS_A	ORF1ab	T13283C	0.003082	P4356P	Syn
SARS_A	ORF1ab	T13291C	0.003783	F4359S	Non-Syn
SARS_A	ORF1ab	A13295G	0.00329	T4360T	Syn
SARS_A	ORF1ab	T13311C	0.003238	C4366R	Non-Syn
SARS_A	ORF1ab	A13334G	0.00414	K4373K	Syn
SARS_A	ORF1ab	A13357G	0.003073	Q4381R	Non-Syn
SARS_A	ORF1ab	T13360C	0.002401	L4382P	Non-Syn
SARS_A	ORF1ab	T13372C	0.003109	M4386T	Non-Syn
SARS_A	ORF1ab	T13375C	0.004611	L4387P	Non-Syn
SARS_A	ORF1ab	A13378G	0.002842	Q4388R	Non-Syn
SARS_A	ORF1ab	A13382G	0.002706	S4389S	Syn
SARS_A	ORF1ab	A13421G	0.002971	*4402*	Syn
SARS_A	ORF1ab	A13426G	0.004652	Q4404R	Non-Syn
SARS_A	ORF1ab	T13434C	0.003493	L4407L	Syn
SARS_A	ORF1ab	A13450G	0.003869	Q4412R	Non-Syn
SARS_A	ORF1ab	A13457G	0.002996	L4414L	Syn
SARS_A	ORF1ab	T13462C	0.002754	L4416P	Non-Syn
SARS_A	ORF1ab	A13475G	0.005662	T4420T	Syn
SARS_A	ORF1ab	A13487G	0.004143	T4424T	Syn
SARS_A	ORF1ab	A13491G	0.003604	T4426A	Non-Syn
SARS_A	ORF1ab	A13494G	0.00537	M4427V	Non-Syn
SARS_A	ORF1ab	A13497G	0.005381	I4428V	Non-Syn
SARS_A	ORF1ab	A13501G	0.007589	K4429R	Non-Syn
SARS_A	ORF1ab	A13551G	0.005217	K4446E	Non-Syn
SARS_A	ORF1ab	A13554G	0.009053	R4447G	Non-Syn
SARS_A	ORF1ab	A13560G	0.006425	K4449E	Non-Syn
SARS_A	ORF1ab	A13566G	0.006036	T4451A	Non-Syn
SARS_A	ORF1ab	A13568G	0.008703	T4451T	Syn
SARS_A	ORF1ab	T13580C	0.006017	I4455I	Syn
SARS_A	ORF1ab	T13586C	0.007042	T4457T	Syn
SARS_A	ORF1ab	A13598G	0.008608	R4461R	Syn
SARS_A	ORF1ab	A13650G	0.009241	R4479G	Non-Syn
SARS_A	ORF1ab	T13679C	0.006311	T4488T	Syn
SARS_A	ORF1ab	A13704G	0.005601	T4497A	Non-Syn
SARS_A	ORF1ab	T13721C	0.004982	Y4502Y	Syn
SARS_A	ORF1ab	A13753G	0.004788	Q4513R	Non-Syn
SARS_A	ORF1ab	A13805G	0.005617	*4530*	Syn
SARS_A	ORF1ab	A13807G	0.006252	K4531R	Non-Syn
SARS_A	ORF1ab	A13809G	0.008494	K4532E	Non-Syn
SARS_A	ORF1ab	A13811G	0.009962	K4532K	Syn
SARS_A	ORF1ab	T13867C	0.006686	M4551T	Non-Syn
SARS_A	ORF1ab	T13873C	0.006279	L4553S	Non-Syn
SARS_A	ORF1ab	T13890C	0.004227	Y4559H	Non-Syn
SARS_A	ORF1ab	T13892C	0.004707	Y4559Y	Syn
SARS_A	ORF1ab	T13934C	0.004009	L4573L	Syn
SARS_A	ORF1ab	T13955C	0.006074	S4580S	Syn
SARS_A	ORF1ab	A13969G	0.004414	E4585G	Non-Syn
SARS_A	ORF1ab	T14074C	0.004759	L4620P	Non-Syn
SARS_A	ORF1ab	A14095G	0.005294	H4627R	Non-Syn
SARS_A	ORF1ab	T14134C	0.004313	L4640P	Non-Syn
SARS_A	ORF1ab	T14159C	0.005021	T4648T	Syn
SARS_A	ORF1ab	A14184G	0.005199	I4657V	Non-Syn
SARS_A	ORF1ab	T14197C	0.005384	M4661T	Non-Syn
SARS_A	ORF1ab	T14201C	0.012026	T4662T	Syn
SARS_A	ORF1ab	T14202C	0.005103	S4663P	Non-Syn
SARS_A	ORF1ab	A14209G	0.008096	K4665R	Non-Syn
SARS_A	ORF1ab	A14211G	0.006776	R4666G	Non-Syn
SARS_A	ORF1ab	T14225C	0.006601	S4670S	Syn
SARS_A	ORF1ab	T14227C	0.00596	L4671S	Non-Syn
SARS_A	ORF1ab	A14253G	0.00495	R4680G	Non-Syn
SARS_A	ORF1ab	T14279C	0.004446	T4688T	Syn
SARS_A	ORF1ab	T14301C	0.006633	C4696R	Non-Syn
SARS_A	ORF1ab	T14320C	0.004467	M4702T	Non-Syn
SARS_A	ORF1ab	T14328C	0.00465	S4705P	Non-Syn
SARS_A	ORF1ab	T14330C	0.006927	S4705S	Syn
SARS_A	ORF1ab	T14332C	0.006633	L4706P	Non-Syn
SARS_A	ORF1ab	T14346C	0.004956	L4711L	Syn
SARS_A	ORF1ab	A14359G	0.007229	D4715G	Non-Syn
SARS_A	ORF1ab	A14371G	0.007263	E4719G	Non-Syn
SARS_A	ORF1ab	A14373G	0.006803	K4720E	Non-Syn
SARS_A	ORF1ab	T14397C	0.004332	L4728L	Syn
SARS_A	ORF1ab	T14410C	0.004073	L4732P	Non-Syn
SARS_A	ORF1ab	T14414C	0.004391	D4733D	Syn
SARS_A	ORF1ab	T14420C	0.006085	T4735T	Syn
SARS_A	ORF1ab	A14423G	0.004436	S4736S	Syn
SARS_A	ORF1ab	A14427G	0.006034	S4738G	Non-Syn
SARS_A	ORF1ab	A14442G	0.004294	I4743V	Non-Syn
SARS_A	ORF1ab	A14451G	0.00534	M4746V	Non-Syn
SARS_A	ORF1ab	T14459C	0.004363	T4748T	Syn
SARS_A	ORF1ab	A14463G	0.004295	I4750V	Non-Syn
SARS_A	ORF1ab	T14464C	0.004147	I4750T	Non-Syn
SARS_A	ORF1ab	T14468C	0.006883	A4751A	Syn
SARS_A	ORF1ab	T14470C	0.004229	L4752P	Non-Syn
SARS_A	ORF1ab	A14473G	0.005561	D4753G	Non-Syn
SARS_A	ORF1ab	T14479C	0.006096	V4755A	Non-Syn
SARS_A	ORF1ab	T14493C	0.006103	L4760L	Syn
SARS_A	ORF1ab	T14496C	0.004624	C4761R	Non-Syn
SARS_A	ORF1ab	T14503C	0.003848	L4763P	Non-Syn
SARS_A	ORF1ab	T14512C	0.003594	L4766P	Non-Syn
SARS_A	ORF1ab	T14515C	0.003327	L4767P	Non-Syn
SARS_A	ORF1ab	T14517C	0.003623	C4768R	Non-Syn
SARS_A	ORF1ab	T14527C	0.004303	L4771P	Non-Syn
SARS_A	ORF1ab	T14530C	0.003322	L4772P	Non-Syn
SARS_A	ORF1ab	T14564C	0.004195	A4783A	Syn
SARS_A	ORF1ab	T14566C	0.003881	F4784S	Non-Syn
SARS_A	ORF1ab	T14596C	0.004846	L4794P	Non-Syn
SARS_A	ORF1ab	A14601G	0.003701	K4796E	Non-Syn
SARS_A	ORF1ab	T14633C	0.003816	T4806T	Syn
SARS_A	ORF1ab	T14638C	0.003151	M4808T	Non-Syn
SARS_A	ORF1ab	T14642C	0.004062	T4809T	Syn
SARS_A	ORF1ab	T14663C	0.003743	S4816S	Syn
SARS_A	ORF1ab	A14667G	0.003612	R4818G	Non-Syn
SARS_A	ORF1ab	A14670G	0.005613	K4819E	Non-Syn
SARS_A	ORF1ab	A14671G	0.005133	K4819R	Non-Syn
SARS_A	ORF1ab	A14675G	0.004492	E4820E	Syn
SARS_A	ORF1ab	T14680C	0.003383	L4822P	Non-Syn
SARS_A	ORF1ab	A14685G	0.00343	N4824D	Non-Syn
SARS_A	ORF1ab	T14696C	0.0053	T4827T	Syn
SARS_A	ORF1ab	T14699C	0.003907	S4828S	Syn
SARS_A	ORF1ab	A14709G	0.004803	R4832G	Non-Syn
SARS_A	ORF1ab	A14712G	0.006361	M4833V	Non-Syn
SARS_A	ORF1ab	A14739G	0.006707	T4842A	Non-Syn
SARS_A	ORF1ab	A14742G	0.004799	T4843A	Non-Syn
SARS_A	ORF1ab	A14753G	0.005332	I4846M	Non-Syn
SARS_A	ORF1ab	A14772G	0.007383	I4853V	Non-Syn
SARS_A	ORF1ab	T14773C	0.006679	I4853T	Non-Syn
SARS_A	ORF1ab	A14777G	0.007988	S4854S	Syn
SARS_A	ORF1ab	A14811G	0.006494	S4866G	Non-Syn
SARS_A	ORF1ab	T14816C	0.005469	T4867T	Syn
SARS_A	ORF1ab	A14910G	0.004317	R4899G	Non-Syn
SARS_A	ORF1ab	T14919C	0.005621	F4902L	Non-Syn
SARS_A	ORF1ab	T14930C	0.004311	I4905I	Syn
SARS_A	ORF1ab	T14939C	0.004573	V4908V	Syn
SARS_A	ORF1ab	A14943G	0.003103	R4910G	Non-Syn
SARS_A	ORF1ab	A14950G	0.003106	K4912R	Non-Syn
SARS_A	ORF1ab	T14958C	0.005438	F4915L	Non-Syn
SARS_A	ORF1ab	T14960C	0.005069	F4915F	Syn
SARS_A	ORF1ab	T14961C	0.003169	S4916P	Non-Syn
SARS_A	ORF1ab	T14966C	0.003046	H4917H	Syn
SARS_A	ORF1ab	T14985C	0.003979	S4924P	Non-Syn
SARS_A	ORF1ab	T14989C	0.003521	L4925P	Non-Syn
SARS_A	ORF1ab	T14998C	0.003949	L4928P	Non-Syn
SARS_A	ORF1ab	T15007C	0.004303	I4931T	Non-Syn
SARS_A	ORF1ab	T15009C	0.003077	L4932L	Syn
SARS_A	ORF1ab	T15016C	0.004027	M4934T	Non-Syn
SARS_A	ORF1ab	T15065C	0.002613	S4950S	Syn
SARS_A	ORF1ab	A15074G	0.002816	L4953L	Syn
SARS_A	ORF1ab	A15130G	0.003528	E4972G	Non-Syn
SARS_A	ORF1ab	T15136C	0.002917	L4974P	Non-Syn
SARS_A	ORF1ab	T15163C	0.002953	M4983T	Non-Syn
SARS_A	ORF1ab	T15180C	0.002594	C4989R	Non-Syn
SARS_A	ORF1ab	T15182C	0.004151	C4989C	Syn
SARS_A	ORF1ab	T15192C	0.005779	F4993L	Non-Syn
SARS_A	ORF1ab	T15194C	0.002813	F4993F	Syn
SARS_A	ORF1ab	T15196C	0.002875	I4994T	Non-Syn
SARS_A	ORF1ab	T15199C	0.00304	V4995A	Non-Syn
SARS_A	ORF1ab	A15201G	0.002921	M4996V	Non-Syn
SARS_A	ORF1ab	T15202C	0.004329	M4996T	Non-Syn
SARS_A	ORF1ab	T15214C	0.003504	L5000P	Non-Syn
SARS_A	ORF1ab	T15222C	0.00257	W5003R	Non-Syn
SARS_A	ORF1ab	A15231G	0.002227	I5006V	Non-Syn
SARS_A	ORF1ab	T15235C	0.002836	I5007T	Non-Syn
SARS_A	ORF1ab	T15242C	0.002649	N5009N	Syn
SARS_A	ORF1ab	A15246G	0.002256	I5011V	Non-Syn
SARS_A	ORF1ab	T15255C	0.002512	C5014R	Non-Syn
SARS_A	ORF1ab	T15259C	0.00211	L5015P	Non-Syn
SARS_A	ORF1ab	T15276C	0.002027	W5021R	Non-Syn
SARS_A	ORF1ab	T15285C	0.002265	L5024L	Syn
SARS_A	ORF1ab	T15288C	0.003232	F5025L	Non-Syn
SARS_A	ORF1ab	T15289C	0.003106	F5025S	Non-Syn
SARS_A	ORF1ab	T15291C	0.002893	L5026L	Syn
SARS_A	ORF1ab	T15295C	0.002259	L5027P	Non-Syn
SARS_A	ORF1ab	A15303G	0.001904	I5030V	Non-Syn
SARS_A	ORF1ab	T15320C	0.002603	A5035A	Syn
SARS_A	ORF1ab	T15321C	0.00242	C5036R	Non-Syn
SARS_A	ORF1ab	T15323C	0.002879	C5036C	Syn
SARS_A	ORF1ab	A15361G	0.002707	K5049R	Non-Syn
SARS_A	ORF1ab	A15368G	0.002742	*5051W	Non-Syn
SARS_A	ORF1ab	A15372G	0.003359	K5053E	Non-Syn
SARS_A	ORF1ab	A15374G	0.003685	K5053K	Syn
SARS_A	ORF1ab	T15375C	0.002307	W5054R	Non-Syn
SARS_A	ORF1ab	A15380G	0.002825	S5055S	Syn
SARS_A	ORF1ab	T15400C	0.002186	M5062T	Non-Syn
SARS_A	ORF1ab	A15427G	0.002319	E5071G	Non-Syn
SARS_A	ORF1ab	T15498C	0.004669	F5095L	Non-Syn
SARS_A	ORF1ab	T15503C	0.003411	Y5096Y	Syn
SARS_A	ORF1ab	A15531G	0.002618	S5106G	Non-Syn
SARS_A	ORF1ab	A15549G	0.004298	N5112D	Non-Syn
SARS_A	ORF1ab	A15552G	0.003372	T5113A	Non-Syn
SARS_A	ORF1ab	A15554G	0.002882	T5113T	Syn
SARS_A	ORF1ab	T15558C	0.005029	F5115L	Non-Syn
SARS_A	ORF1ab	T15562C	0.003022	M5116T	Non-Syn
SARS_A	ORF1ab	T15570C	0.004654	S5119P	Non-Syn
SARS_A	ORF1ab	T15572C	0.003881	S5119S	Syn
SARS_A	ORF1ab	A15583G	0.004623	E5123G	Non-Syn
SARS_A	ORF1ab	A15591G	0.004667	T5126A	Non-Syn
SARS_A	ORF1ab	T15601C	0.003236	L5129S	Non-Syn
SARS_A	ORF1ab	T15634C	0.003045	I5140T	Non-Syn
SARS_A	ORF1ab	T15636C	0.002964	S5141P	Non-Syn
SARS_A	ORF1ab	T15638C	0.003399	S5141S	Syn
SARS_A	ORF1ab	T15653C	0.003317	S5146S	Syn
SARS_A	ORF1ab	T15685C	0.002775	L5157P	Non-Syn
SARS_A	ORF1ab	T15688C	0.003315	M5158T	Non-Syn
SARS_A	ORF1ab	T15694C	0.003161	L5160P	Non-Syn
SARS_A	ORF1ab	A15710G	0.003116	L5165L	Syn
SARS_A	ORF1ab	A15717G	0.003505	R5168G	Non-Syn
SARS_A	ORF1ab	A15726G	0.00573	S5171G	Non-Syn
SARS_A	ORF1ab	T15735C	0.00619	F5174L	Non-Syn
SARS_A	ORF1ab	T15742C	0.005225	I5176T	Non-Syn
SARS_A	ORF1ab	T15754C	0.006085	F5180S	Non-Syn
SARS_A	ORF1ab	T15755C	0.004705	F5180F	Syn
SARS_A	ORF1ab	T15759C	0.003861	C5182R	Non-Syn
SARS_A	ORF1ab	T15781C	0.00278	L5189P	Non-Syn
SARS_A	ORF1ab	T15792C	0.003748	L5193L	Syn
SARS_A	ORF1ab	A15799G	0.004646	K5195R	Non-Syn
SARS_A	ORF1ab	T15805C	0.002824	L5197P	Non-Syn
SARS_A	ORF1ab	T15820C	0.002393	L5202P	Non-Syn
SARS_A	ORF1ab	A15915G	0.002477	I5234V	Non-Syn
SARS_A	ORF1ab	T15918C	0.002492	S5235P	Non-Syn
SARS_A	ORF1ab	A15944G	0.002623	*5243W	Non-Syn
SARS_A	ORF1ab	T15946A	0.002663	L5244*	Non-Syn
SARS_A	ORF1ab	T15961C	0.00275	L5249P	Non-Syn
SARS_A	ORF1ab	A15972G	0.003728	M5253V	Non-Syn
SARS_A	ORF1ab	T15994C	0.003448	I5260T	Non-Syn
SARS_A	ORF1ab	A16002G	0.003771	R5263G	Non-Syn
SARS_A	ORF1ab	A16005G	0.002831	S5264G	Non-Syn
SARS_A	ORF1ab	T16019C	0.004767	S5268S	Syn
SARS_A	ORF1ab	T16031C	0.00496	T5272T	Syn
SARS_A	ORF1ab	A16036G	0.006008	N5274S	Non-Syn
SARS_A	ORF1ab	A16040G	0.003545	T5275T	Syn
SARS_A	ORF1ab	A16043G	0.004045	*5276*	Syn
SARS_A	ORF1ab	A16045G	0.004298	E5277G	Non-Syn
SARS_A	ORF1ab	A16059G	0.003313	S5282G	Non-Syn
SARS_A	ORF1ab	A16071G	0.003659	T5286A	Non-Syn
SARS_A	ORF1ab	T16074C	0.002758	C5287R	Non-Syn
SARS_A	ORF1ab	A16080G	0.004227	T5289A	Non-Syn
SARS_A	ORF1ab	T16087C	0.004585	I5291T	Non-Syn
SARS_A	ORF1ab	T16088C	0.004331	I5291I	Syn
SARS_A	ORF1ab	T16090C	0.002074	L5292P	Non-Syn
SARS_A	ORF1ab	T16095C	0.002374	C5294R	Non-Syn
SARS_A	ORF1ab	T16098C	0.002944	L5295L	Syn
SARS_A	ORF1ab	T16105C	0.002637	M5297T	Non-Syn
SARS_A	ORF1ab	T16114C	0.003755	L5300P	Non-Syn
SARS_A	ORF1ab	A16134G	0.002317	S5307G	Non-Syn
SARS_A	ORF1ab	A16165G	0.002439	Q5317R	Non-Syn
SARS_A	ORF1ab	T16169C	0.00237	S5318S	Syn
SARS_A	ORF1ab	T16194C	0.002963	F5327L	Non-Syn
SARS_A	ORF1ab	T16196C	0.002233	F5327F	Syn
SARS_A	ORF1ab	T16201C	0.002337	I5329T	Non-Syn
SARS_A	ORF1ab	T16202C	0.001979	I5329I	Syn
SARS_A	ORF1ab	A16206G	0.002375	R5331G	Non-Syn
SARS_A	ORF1ab	T16210C	0.003415	L5332P	Non-Syn
SARS_A	ORF1ab	A16213G	0.002117	H5333R	Non-Syn
SARS_A	ORF1ab	A16219G	0.002879	D5335G	Non-Syn
SARS_A	ORF1ab	T16262C	0.002643	A5349A	Syn
SARS_A	ORF1ab	A16272G	0.002032	M5353V	Non-Syn
SARS_A	ORF1ab	T16275C	0.00286	S5354P	Non-Syn
SARS_A	ORF1ab	A16277G	0.002635	S5354S	Syn
SARS_A	ORF1ab	A16279G	0.002111	Y5355C	Non-Syn
SARS_A	ORF1ab	T16286C	0.003254	H5357H	Syn
SARS_A	ORF1ab	A16290G	0.002692	I5359V	Non-Syn
SARS_A	ORF1ab	T16301C	0.002554	S5362S	Syn
SARS_A	ORF1ab	T16306C	0.002235	L5364P	Non-Syn
SARS_A	ORF1ab	A16341G	0.003597	M5376V	Non-Syn
SARS_A	ORF1ab	A16346G	0.003452	S5377S	Syn
SARS_A	ORF1ab	A16348G	0.002629	Q5378R	Non-Syn
SARS_A	ORF1ab	T16362C	0.00457	F5383L	Non-Syn
SARS_A	ORF1ab	A16372G	0.003982	E5386G	Non-Syn
SARS_A	ORF1ab	A16379G	0.004387	*5388W	Non-Syn
SARS_A	ORF1ab	T16387C	0.002746	I5391T	Non-Syn
SARS_A	ORF1ab	T16394C	0.004038	N5393N	Syn
SARS_A	ORF1ab	A16398G	0.003501	I5395V	Non-Syn
SARS_A	ORF1ab	T16417C	0.003403	F5401S	Non-Syn
SARS_A	ORF1ab	A16462G	0.003639	H5416R	Non-Syn
SARS_A	ORF1ab	T16463C	0.00537	H5416H	Syn
SARS_A	ORF1ab	T16468C	0.004473	L5418S	Non-Syn
SARS_A	ORF1ab	T16480C	0.003122	M5422T	Non-Syn
SARS_A	ORF1ab	T16486C	0.00371	L5424P	Non-Syn
SARS_A	ORF1ab	T16490C	0.003002	T5425T	Syn
SARS_A	ORF1ab	T16508C	0.002223	H5431H	Syn
SARS_A	ORF1ab	T16514C	0.002439	T5433T	Syn
SARS_A	ORF1ab	A16517G	0.003118	G5434G	Syn
SARS_A	ORF1ab	T16525C	0.002397	L5437P	Non-Syn
SARS_A	ORF1ab	T16543C	0.002319	L5443P	Non-Syn
SARS_A	ORF1ab	T16550C	0.003233	P5445P	Syn
SARS_A	ORF1ab	A16559G	0.003705	K5448K	Syn
SARS_A	ORF1ab	T16563C	0.003107	S5450P	Non-Syn
SARS_A	ORF1ab	T16569C	0.004544	F5452L	Non-Syn
SARS_A	ORF1ab	A16576G	0.003029	Q5454R	Non-Syn
SARS_A	ORF1ab	T16616C	0.003801	C5467C	Syn
SARS_A	ORF1ab	T16618C	0.002747	L5468P	Non-Syn
SARS_A	ORF1ab	T16621C	0.00208	M5469T	Non-Syn
SARS_A	ORF1ab	T16633C	0.002777	L5473P	Non-Syn
SARS_A	ORF1ab	A16641G	0.003584	K5476E	Non-Syn
SARS_A	ORF1ab	A16642G	0.003871	K5476R	Non-Syn
SARS_A	ORF1ab	T16668C	0.003391	F5485L	Non-Syn
SARS_A	ORF1ab	A16672G	0.003587	H5486R	Non-Syn
SARS_A	ORF1ab	T16718C	0.005194	S5501S	Syn
SARS_A	ORF1ab	T16723C	0.00238	L5503P	Non-Syn
SARS_A	ORF1ab	T16729C	0.003452	I5505T	Non-Syn
SARS_A	ORF1ab	A16750G	0.007669	K5512R	Non-Syn
SARS_A	ORF1ab	A16755G	0.005252	K5514E	Non-Syn
SARS_A	ORF1ab	A16757G	0.004052	K5514K	Syn
SARS_A	ORF1ab	A16776G	0.002841	K5521E	Non-Syn
SARS_A	ORF1ab	T16822C	0.002591	L5536P	Non-Syn
SARS_A	ORF1ab	T16848C	0.003737	L5545L	Syn
SARS_A	ORF1ab	T16854C	0.003817	*5547R	Non-Syn
SARS_A	ORF1ab	T16859C	0.0046	H5548H	Syn
SARS_A	ORF1ab	A16863G	0.003114	I5550V	Non-Syn
SARS_A	ORF1ab	A16867G	0.001973	Q5551R	Non-Syn
SARS_A	ORF1ab	T16872C	0.002747	C5553R	Non-Syn
SARS_A	ORF1ab	A16880G	0.002482	*5555*	Syn
SARS_A	ORF1ab	T16888C	0.002286	L5558P	Non-Syn
SARS_A	ORF1ab	A16903G	0.003111	K5563R	Non-Syn
SARS_A	ORF1ab	T16914C	0.002692	L5567L	Syn
SARS_A	ORF1ab	T16924C	0.002558	L5570P	Non-Syn
SARS_A	ORF1ab	T16928C	0.003207	A5571A	Syn
SARS_A	ORF1ab	T16941C	0.002533	S5576P	Non-Syn
SARS_A	ORF1ab	T16947C	0.002633	S5578P	Non-Syn
SARS_A	ORF1ab	T16949C	0.002779	S5578S	Syn
SARS_A	ORF1ab	A16956G	0.002353	S5581G	Non-Syn
SARS_A	ORF1ab	A16964G	0.002111	L5583L	Syn
SARS_A	ORF1ab	T17013C	0.002407	S5600P	Non-Syn
SARS_A	ORF1ab	A17039G	0.003038	R5608R	Syn
SARS_A	ORF1ab	T17058C	0.00169	*5615Q	Non-Syn
SARS_A	ORF1ab	A17095G	0.002266	Q5627R	Non-Syn
SARS_A	ORF1ab	A17118G	0.003417	M5635V	Non-Syn
SARS_A	ORF1ab	A17130G	0.00506	R5639G	Non-Syn
SARS_A	ORF1ab	A17132G	0.004737	R5639R	Syn
SARS_A	ORF1ab	A17133G	0.00302	R5640G	Non-Syn
SARS_A	ORF1ab	A17137G	0.002762	H5641R	Non-Syn
SARS_A	ORF1ab	T17179C	0.003131	L5655P	Non-Syn
SARS_A	ORF1ab	A17205C	0.00428	I5664L	Non-Syn
SARS_A	ORF1ab	T17243C	0.003975	S5676S	Syn
SARS_A	ORF1ab	T17245C	0.004389	F5677S	Non-Syn
SARS_A	ORF1ab	T17251C	0.003025	L5679P	Non-Syn
SARS_A	ORF1ab	T17286C	0.003484	L5691L	Syn
SARS_A	ORF1ab	T17293C	0.002442	L5693S	Non-Syn
SARS_A	ORF1ab	T17303C	0.002607	F5696F	Syn
SARS_A	ORF1ab	A17336G	0.002246	S5707S	Syn
SARS_A	ORF1ab	T17338C	0.00238	M5708T	Non-Syn
SARS_A	ORF1ab	A17342G	0.002203	P5709P	Syn
SARS_A	ORF1ab	T17392C	0.002562	L5726P	Non-Syn
SARS_A	ORF1ab	A17453G	0.001832	V5746V	Syn
SARS_A	ORF1ab	T17457C	0.002039	L5748L	Syn
SARS_A	ORF1ab	A17462G	0.002138	*5749W	Non-Syn
SARS_A	ORF1ab	A17531G	0.002917	*5772W	Non-Syn
SARS_A	ORF1ab	A17547G	0.003086	I5778V	Non-Syn
SARS_A	ORF1ab	A17553G	0.003182	S5780G	Non-Syn
SARS_A	ORF1ab	T17556C	0.002941	L5781L	Syn
SARS_A	ORF1ab	A17559G	0.003272	K5782E	Non-Syn
SARS_A	ORF1ab	A17560G	0.004553	K5782R	Non-Syn
SARS_A	ORF1ab	A17565G	0.002485	I5784V	Non-Syn
SARS_A	ORF1ab	A17567G	0.002095	I5784M	Non-Syn
SARS_A	ORF1ab	A17568G	0.0036	K5785E	Non-Syn
SARS_A	ORF1ab	A17569G	0.005122	K5785R	Non-Syn
SARS_A	ORF1ab	A17574G	0.003884	N5787D	Non-Syn
SARS_A	ORF1ab	A17578G	0.002999	Q5788R	Non-Syn
SARS_A	ORF1ab	T17588C	0.003831	A5791A	Syn
SARS_A	ORF1ab	A17604G	0.003216	R5797G	Non-Syn
SARS_A	ORF1ab	T17613C	0.002909	S5800P	Non-Syn
SARS_A	ORF1ab	A17622G	0.002338	M5803V	Non-Syn
SARS_A	ORF1ab	T17625C	0.003536	F5804L	Non-Syn
SARS_A	ORF1ab	T17627C	0.003043	F5804F	Syn
SARS_A	ORF1ab	T17632C	0.002769	L5806P	Non-Syn
SARS_A	ORF1ab	A17636G	0.002013	Q5807Q	Syn
SARS_A	ORF1ab	A17642G	0.002037	T5809T	Syn
SARS_A	ORF1ab	A17647G	0.00348	H5811R	Non-Syn
SARS_A	ORF1ab	A17665G	0.002511	E5817G	Non-Syn
SARS_A	ORF1ab	A17667G	0.002597	N5818D	Non-Syn
SARS_A	ORF1ab	A17693G	0.002311	G5826G	Syn
SARS_A	ORF1ab	T17705C	0.002796	S5830S	Syn
SARS_A	ORF1ab	T17711C	0.001952	F5832F	Syn
SARS_A	ORF1ab	T17723C	0.002478	I5836I	Syn
SARS_A	ORF1ab	A17727G	0.00255	R5838G	Non-Syn
SARS_A	ORF1ab	T17780C	0.002228	H5855H	Syn
SARS_A	ORF1ab	A17784G	0.002523	R5857G	Non-Syn
SARS_A	ORF1ab	A17791G	0.002346	Q5859R	Non-Syn
SARS_A	ORF1ab	A17793G	0.002506	N5860D	Non-Syn
SARS_A	ORF1ab	A17794G	0.003344	N5860S	Non-Syn
SARS_A	ORF1ab	A17807G	0.004875	S5864S	Syn
SARS_A	ORF1ab	T17810C	0.003254	Y5865Y	Syn
SARS_A	ORF1ab	T17837C	0.003553	T5874T	Syn
SARS_A	ORF1ab	T17839C	0.004409	L5875P	Non-Syn
SARS_A	ORF1ab	T17840C	0.003853	L5875L	Syn
SARS_A	ORF1ab	T17862C	0.004415	L5883L	Syn
SARS_A	ORF1ab	T17866C	0.003564	L5884P	Non-Syn
SARS_A	ORF1ab	T17868C	0.005583	L5885L	Syn
SARS_A	ORF1ab	A17881G	0.003483	K5889R	Non-Syn
SARS_A	ORF1ab	T17892C	0.002995	F5893L	Non-Syn
SARS_A	ORF1ab	T17893C	0.004019	F5893S	Non-Syn
SARS_A	ORF1ab	T17898C	0.002935	*5895Q	Non-Syn
SARS_A	ORF1ab	T17903C	0.003416	C5896C	Syn
SARS_A	ORF1ab	T17905C	0.003908	L5897P	Non-Syn
SARS_A	ORF1ab	A17907G	0.002907	I5898V	Non-Syn
SARS_A	ORF1ab	A17911G	0.003682	E5899G	Non-Syn
SARS_A	ORF1ab	T17916C	0.003585	F5901L	Non-Syn
SARS_A	ORF1ab	T17920C	0.00315	M5902T	Non-Syn
SARS_A	ORF1ab	A17939G	0.002815	Q5908Q	Syn
SARS_A	ORF1ab	T17941C	0.003377	V5909A	Non-Syn
SARS_A	ORF1ab	T17943C	0.002883	L5910L	Syn
SARS_A	ORF1ab	A17960G	0.00284	G5915G	Syn
SARS_A	ORF1ab	T17999C	0.003098	S5928S	Syn
SARS_A	ORF1ab	A18004G	0.003643	K5930R	Non-Syn
SARS_A	ORF1ab	A18015G	0.003309	R5934G	Non-Syn
SARS_A	ORF1ab	T18034C	0.002642	I5940T	Non-Syn
SARS_A	ORF1ab	T18057C	0.002655	S5948P	Non-Syn
SARS_A	ORF1ab	T18106C	0.002198	L5964P	Non-Syn
SARS_A	ORF1ab	A18134G	0.00525	E5973E	Syn
SARS_A	ORF1ab	T18138C	0.00322	S5975P	Non-Syn
SARS_A	ORF1ab	T18143C	0.003909	S5976S	Syn
SARS_A	ORF1ab	A18149G	0.003903	*5978W	Non-Syn
SARS_A	ORF1ab	T18198C	0.003551	S5995P	Non-Syn
SARS_A	ORF1ab	A18271G	0.003114	E6019G	Non-Syn
SARS_A	ORF1ab	T18295C	0.003206	L6027P	Non-Syn
SARS_A	ORF1ab	A18316G	0.003039	Q6034R	Non-Syn
SARS_A	ORF1ab	T18349C	0.002848	M6045T	Non-Syn
SARS_A	ORF1ab	A18354G	0.004612	I6047V	Non-Syn
SARS_A	ORF1ab	A18356G	0.004076	I6047M	Non-Syn
SARS_A	ORF1ab	A18370G	0.003037	Q6052R	Non-Syn
SARS_A	ORF1ab	A18380G	0.002613	P6055P	Syn
SARS_A	ORF1ab	A18382G	0.00299	E6056G	Non-Syn
SARS_A	ORF1ab	A18386G	0.002265	L6057L	Syn
SARS_A	ORF1ab	T18391C	0.002924	L6059P	Non-Syn
SARS_A	ORF1ab	A18406G	0.00268	E6064G	Non-Syn
SARS_A	ORF1ab	A18408G	0.00451	I6065V	Non-Syn
SARS_A	ORF1ab	T18423C	0.002624	S6070P	Non-Syn
SARS_A	ORF1ab	A18440G	0.002783	T6075T	Syn
SARS_A	ORF1ab	A18441G	0.00406	K6076E	Non-Syn
SARS_A	ORF1ab	A18442G	0.003498	K6076R	Non-Syn
SARS_A	ORF1ab	T18447C	0.004456	F6078L	Non-Syn
SARS_A	ORF1ab	A18455G	0.003288	G6080G	Syn
SARS_A	ORF1ab	A18456G	0.004379	M6081V	Non-Syn
SARS_A	ORF1ab	A18488G	0.003603	*6091*	Syn
SARS_A	ORF1ab	T18509C	0.002606	S6098S	Syn
SARS_A	ORF1ab	T18519C	0.004663	S6102P	Non-Syn
SARS_A	ORF1ab	A18564G	0.005081	S6117G	Non-Syn
SARS_A	ORF1ab	T18605C	0.002826	Y6130Y	Syn
SARS_A	ORF1ab	A18609G	0.003879	I6132V	Non-Syn
SARS_A	ORF1ab	T18626C	0.004891	A6137A	Syn
SARS_A	ORF1ab	T18665C	0.002928	I6150I	Syn
SARS_A	ORF1ab	T18684C	0.004329	S6157P	Non-Syn
SARS_A	ORF1ab	T18686C	0.002721	S6157S	Syn
SARS_A	ORF1ab	T18691C	0.002403	I6159T	Non-Syn
SARS_A	ORF1ab	T18699C	0.002217	*6162R	Non-Syn
SARS_A	ORF1ab	A18701G	0.003268	*6162W	Non-Syn
SARS_A	ORF1ab	A18705G	0.002691	M6164V	Non-Syn
SARS_A	ORF1ab	T18709C	0.003159	F6165S	Non-Syn
SARS_A	ORF1ab	A18727G	0.002848	Q6171R	Non-Syn
SARS_A	ORF1ab	T18748C	0.002283	M6178T	Non-Syn
SARS_A	ORF1ab	T18753C	0.002434	C6180R	Non-Syn
SARS_A	ORF1ab	T18757C	0.002472	I6181T	Non-Syn
SARS_A	ORF1ab	T18758C	0.002599	I6181I	Syn
SARS_A	ORF1ab	T18781C	0.002144	M6189T	Non-Syn
SARS_A	ORF1ab	T18816C	0.001763	*6201Q	Non-Syn
SARS_A	ORF1ab	A18854G	0.002214	G6213G	Syn
SARS_A	ORF1ab	A18862G	0.003529	N6216S	Non-Syn
SARS_A	ORF1ab	T18865C	0.002887	I6217T	Non-Syn
SARS_A	ORF1ab	A18879G	0.003085	M6222V	Non-Syn
SARS_A	ORF1ab	A18931G	0.003453	K6239R	Non-Syn
SARS_A	ORF1ab	T18934C	0.002589	L6240P	Non-Syn
SARS_A	ORF1ab	A18948G	0.002763	T6245A	Non-Syn
SARS_A	ORF1ab	T18963C	0.002699	F6250L	Non-Syn
SARS_A	ORF1ab	A18969G	0.002808	T6252A	Non-Syn
SARS_A	ORF1ab	A18985G	0.00291	K6257R	Non-Syn
SARS_A	ORF1ab	T19003C	0.002555	L6263P	Non-Syn
SARS_A	ORF1ab	A19006G	0.003679	K6264R	Non-Syn
SARS_A	ORF1ab	A19011G	0.002682	M6266V	Non-Syn
SARS_A	ORF1ab	A19017G	0.003484	N6268D	Non-Syn
SARS_A	ORF1ab	A19023G	0.004382	S6270G	Non-Syn
SARS_A	ORF1ab	A19029G	0.00207	M6272V	Non-Syn
SARS_A	ORF1ab	A19032G	0.003515	M6273V	Non-Syn
SARS_A	ORF1ab	T19042C	0.005392	L6276P	Non-Syn
SARS_A	ORF1ab	T19043C	0.003819	L6276L	Syn
SARS_A	ORF1ab	A19050G	0.004813	T6279A	Non-Syn
SARS_A	ORF1ab	A19052G	0.004611	T6279T	Syn
SARS_A	ORF1ab	A19059G	0.004476	I6282V	Non-Syn
SARS_A	ORF1ab	T19077C	0.0052	S6288P	Non-Syn
SARS_A	ORF1ab	T19082C	0.005005	I6289I	Syn
SARS_A	ORF1ab	T19084C	0.004994	L6290P	Non-Syn
SARS_A	ORF1ab	T19097C	0.004119	I6294I	Syn
SARS_A	ORF1ab	A19146G	0.003859	I6311V	Non-Syn
SARS_A	ORF1ab	T19172C	0.003483	F6319F	Syn
SARS_A	ORF1ab	A19189G	0.003392	E6325G	Non-Syn
SARS_A	ORF1ab	A19221G	0.00381	M6336V	Non-Syn
SARS_A	ORF1ab	A19272C	0.005645	I6353L	Non-Syn
SARS_A	ORF1ab	T19321C	0.005169	L6369P	Non-Syn
SARS_A	ORF1ab	T19331C	0.004279	H6372H	Syn
SARS_A	ORF1ab	A19335G	0.003851	S6374G	Non-Syn
SARS_A	ORF1ab	A19360G	0.003906	Q6382R	Non-Syn
SARS_A	ORF1ab	A19362G	0.003194	I6383V	Non-Syn
SARS_A	ORF1ab	T19461C	0.003124	S6416P	Non-Syn
SARS_A	ORF1ab	T19543C	0.005945	L6443P	Non-Syn
SARS_A	ORF1ab	A19550G	0.004149	Q6445Q	Syn
SARS_A	ORF1ab	T19554C	0.005015	F6447L	Non-Syn
SARS_A	ORF1ab	A19621G	0.004506	K6469R	Non-Syn
SARS_A	ORF1ab	A19695G	0.004482	K6494E	Non-Syn
SARS_A	ORF1ab	T19714C	0.003294	M6500T	Non-Syn
SARS_A	ORF1ab	A19761G	0.002515	R6516G	Non-Syn
SARS_A	ORF1ab	A19768G	0.003501	K6518R	Non-Syn
SARS_A	ORF1ab	T19773C	0.003597	S6520P	Non-Syn
SARS_A	ORF1ab	T19781C	0.003117	I6522I	Syn
SARS_A	ORF1ab	T19798C	0.002927	L6528P	Non-Syn
SARS_A	ORF1ab	T19801C	0.002175	L6529P	Non-Syn
SARS_A	ORF1ab	T19807C	0.002813	L6531P	Non-Syn
SARS_A	ORF1ab	T19814C	0.002184	S6533S	Syn
SARS_A	ORF1ab	A19818G	0.002996	T6535A	Non-Syn
SARS_A	ORF1ab	T19820C	0.002266	T6535T	Syn
SARS_A	ORF1ab	A19823G	0.002039	T6536T	Syn
SARS_A	ORF1ab	A19824G	0.002761	K6537E	Non-Syn
SARS_A	ORF1ab	A19826G	0.003453	K6537K	Syn
SARS_A	ORF1ab	T19834C	0.002752	L6540P	Non-Syn
SARS_A	ORF1ab	T19847C	0.003195	Y6544Y	Syn
SARS_A	ORF1ab	T19854C	0.002695	L6547L	Syn
SARS_A	ORF1ab	T19855C	0.002552	L6547S	Non-Syn
SARS_A	ORF1ab	T19864C	0.003473	V6550A	Non-Syn
SARS_A	ORF1ab	T19867C	0.001845	L6551P	Non-Syn
SARS_A	ORF1ab	T19869C	0.002361	*6552R	Non-Syn
SARS_A	ORF1ab	T19873C	0.003365	L6553P	Non-Syn
SARS_A	ORF1ab	T19914C	0.00242	S6567P	Non-Syn
SARS_A	ORF1ab	T19918C	0.002324	L6568P	Non-Syn
SARS_A	ORF1ab	T19922C	0.014262	S6569S	Syn
SARS_A	ORF1ab	A19936G	0.003108	E6574G	Non-Syn
SARS_A	ORF1ab	A19948G	0.00268	K6578R	Non-Syn
SARS_A	ORF1ab	A19951G	0.001807	*6579W	Non-Syn
SARS_A	ORF1ab	A19953G	0.00339	T6580A	Non-Syn
SARS_A	ORF1ab	T19955C	0.002058	T6580T	Syn
SARS_A	ORF1ab	A19990G	0.003809	Q6592R	Non-Syn
SARS_A	ORF1ab	A19992G	0.003133	K6593E	Non-Syn
SARS_A	ORF1ab	A19993G	0.003487	K6593R	Non-Syn
SARS_A	ORF1ab	A20005G	0.003978	K6597R	Non-Syn
SARS_A	ORF1ab	A20011G	0.001861	Y6599C	Non-Syn
SARS_A	ORF1ab	T20020C	0.002468	L6602P	Non-Syn
SARS_A	ORF1ab	A20035G	0.002842	K6607R	Non-Syn
SARS_A	ORF1ab	T20043C	0.003108	L6610L	Syn
SARS_A	ORF1ab	A20046G	0.003312	M6611V	Non-Syn
SARS_A	ORF1ab	A20050G	0.003803	E6612G	Non-Syn
SARS_A	ORF1ab	A20056G	0.002679	H6614R	Non-Syn
SARS_A	ORF1ab	A20060G	0.003936	*6615*	Syn
SARS_A	ORF1ab	A20065G	0.004034	E6617G	Non-Syn
SARS_A	ORF1ab	A20068G	0.003534	K6618R	Non-Syn
SARS_A	ORF1ab	A20076G	0.006611	K6621E	Non-Syn
SARS_A	ORF1ab	A20077G	0.008705	K6621R	Non-Syn
SARS_A	ORF1ab	A20082G	0.003507	S6623G	Non-Syn
SARS_A	ORF1ab	A20087G	0.004769	S6624S	Syn
SARS_A	ORF1ab	T20138C	0.005939	T6641T	Syn
SARS_A	ORF1ab	A20152G	0.004916	E6646G	Non-Syn
SARS_A	ORF1ab	A20214G	0.004383	M6667V	Non-Syn
SARS_A	ORF1ab	T20224C	0.004756	L6670S	Non-Syn
SARS_A	ORF1ab	T20267C	0.004933	F6684F	Syn
SARS_A	ORF1ab	A20320G	0.002991	*6702W	Non-Syn
SARS_A	ORF1ab	A20375G	0.004484	T6720T	Syn
SARS_A	ORF1ab	T20450C	0.007816	Y6745Y	Syn
SARS_A	ORF1ab	T20523C	0.007075	L6770L	Syn
SARS_A	ORF1ab	T20544C	0.007283	L6777L	Syn
SARS_A	ORF1ab	T20550C	0.007727	F6779L	Non-Syn
SARS_A	ORF1ab	A20559G	0.005558	K6782E	Non-Syn
SARS_A	ORF1ab	A20560G	0.00649	K6782R	Non-Syn
SARS_A	ORF1ab	T20569C	0.00466	M6785T	Non-Syn
SARS_A	ORF1ab	T20602C	0.004408	V6796A	Non-Syn
SARS_A	ORF1ab	T20637C	0.003521	F6808L	Non-Syn
SARS_A	ORF1ab	A20640G	0.002788	T6809A	Non-Syn
SARS_A	ORF1ab	A20645G	0.004344	K6810K	Syn
SARS_A	ORF1ab	A20649G	0.004156	K6812E	Non-Syn
SARS_A	ORF1ab	A20651G	0.002964	K6812K	Syn
SARS_A	ORF1ab	T20676C	0.003853	F6821L	Non-Syn
SARS_A	ORF1ab	A20691G	0.003429	I6826V	Non-Syn
SARS_A	ORF1ab	A20698G	0.005366	Q6828R	Non-Syn
SARS_A	ORF1ab	A20710G	0.004336	K6832R	Non-Syn
SARS_A	ORF1ab	A20720G	0.004134	*6835W	Non-Syn
SARS_A	ORF1ab	T20745C	0.003804	C6844R	Non-Syn
SARS_A	ORF1ab	T20771C	0.003861	H6852H	Syn
SARS_A	ORF1ab	T20776C	0.005622	L6854P	Non-Syn
SARS_A	ORF1ab	T20790C	0.003507	*6859R	Non-Syn
SARS_A	ORF1ab	A20792G	0.003361	*6859W	Non-Syn
SARS_A	ORF1ab	T20799C	0.002987	Y6862H	Non-Syn
SARS_A	ORF1ab	T20804C	0.004099	I6863I	Syn
SARS_A	ORF1ab	T20818C	0.003143	L6868P	Non-Syn
SARS_A	ORF1ab	A20827G	0.003147	E6871G	Non-Syn
SARS_A	ORF1ab	A20892G	0.004159	I6893V	Non-Syn
SARS_A	ORF1ab	C20894T	0.004678	I6893I	Syn
SARS_A	ORF1ab	T20905C	0.002557	L6897S	Non-Syn
SARS_A	ORF1ab	A20917G	0.002606	Q6901R	Non-Syn
SARS_A	ORF1ab	A20944G	0.003722	Q6910R	Non-Syn
SARS_A	ORF1ab	T20947C	0.002588	L6911P	Non-Syn
SARS_A	ORF1ab	A20952G	0.003791	I6913V	Non-Syn
SARS_A	ORF1ab	A20956G	0.003018	Q6914R	Non-Syn
SARS_A	ORF1ab	A20970G	0.004598	I6919V	Non-Syn
SARS_A	ORF1ab	T20988C	0.003633	C6925R	Non-Syn
SARS_A	ORF1ab	T21029C	0.006464	T6938T	Syn
SARS_A	ORF1ab	A21034G	0.006087	K6940R	Non-Syn
SARS_A	ORF1ab	A21036G	0.004428	R6941G	Non-Syn
SARS_A	ORF1ab	T21045C	0.00556	S6944P	Non-Syn
SARS_A	ORF1ab	T21055C	0.006312	F6947S	Non-Syn
SARS_A	ORF1ab	A21088G	0.003139	E6958G	Non-Syn
SARS_A	ORF1ab	A21188G	0.0034	*6991W	Non-Syn
SARS_A	ORF1ab	T21190A	0.009556	M6992K	Non-Syn
SARS_A	ORF1ab	T21197C	0.003342	H6994H	Syn
SARS_A	ORF1ab	A21204G	0.003998	K6997E	Non-Syn
SARS_A	ORF1ab	A21205G	0.003778	K6997R	Non-Syn
SARS_A	ORF1ab	A21250G	0.004359	K7012R	Non-Syn
SARS_A	ORF1ab	A21255G	0.00409	M7014V	Non-Syn
SARS_A	ORF1ab	T21262C	0.00364	M7016T	Non-Syn
SARS_A	ORF1ab	A21266G	0.005168	S7017S	Syn
SARS_A	ORF1ab	A21275G	0.004865	Q7020Q	Syn
SARS_A	ORF1ab	A21281G	0.004191	T7022T	Syn
SARS_A	ORF1ab	A21293G	0.003819	G7026G	Syn
SARS_A	ORF1ab	A21298G	0.005159	Q7028R	Non-Syn
SARS_A	ORF1ab	A21299G	0.00627	Q7028Q	Syn
SARS_A	ORF1ab	T21480C	0.008819	L7089L	Syn
SARS_A	ORF1ab	T21484C	0.004886	L7090S	Non-Syn
SARS_A	S	T21505C	0.005904	F2S	Non-Syn
SARS_A	S	T21506C	0.003935	F2F	Syn
SARS_A	S	T21510C	0.006321	F4L	Non-Syn
SARS_A	S	T21512C	0.005004	F4F	Syn
SARS_A	S	T21529C	0.00356	L10P	Non-Syn
SARS_A	S	T21534C	0.00579	S12P	Non-Syn
SARS_A	S	T21536C	0.003525	S12S	Syn
SARS_A	S	A21537G	0.002819	S13G	Non-Syn
SARS_A	S	T21539C	0.003412	S13S	Syn
SARS_A	S	T21551C	0.0039	N17N	Syn
SARS_A	S	T21553C	0.003639	L18P	Non-Syn
SARS_A	S	T21566C	0.003445	T22T	Syn
SARS_A	S	T21582C	0.002744	Y28H	Non-Syn
SARS_A	S	T21591C	0.003464	S31P	Non-Syn
SARS_A	S	T21593C	0.00414	S31S	Syn
SARS_A	S	T21595C	0.003259	F32S	Non-Syn
SARS_A	S	T21617C	0.003012	P39P	Syn
SARS_A	S	A21630G	0.002401	R44G	Non-Syn
SARS_A	S	T21636C	0.002277	S46P	Non-Syn
SARS_A	S	T21653C	0.002521	T51T	Syn
SARS_A	S	T21673C	0.002635	F58S	Non-Syn
SARS_A	S	T21675C	0.0044	F59L	Non-Syn
SARS_A	S	T21694C	0.003013	F65S	Non-Syn
SARS_A	S	A21726G	0.003662	R76G	Non-Syn
SARS_A	S	A21733G	0.0038	D78G	Non-Syn
SARS_A	S	T21740C	0.003315	P80P	Syn
SARS_A	S	T21745C	0.002627	L82P	Non-Syn
SARS_A	S	A21757G	0.004344	D86G	Non-Syn
SARS_A	S	T21767C	0.003188	Y89Y	Syn
SARS_A	S	T21774C	0.003846	S92P	Non-Syn
SARS_A	S	A21781G	0.006842	E94G	Non-Syn
SARS_A	S	A21783G	0.005848	K95E	Non-Syn
SARS_A	S	A21784G	0.004624	K95R	Non-Syn
SARS_A	S	A21789G	0.003981	N97D	Non-Syn
SARS_A	S	A21790G	0.00579	N97S	Non-Syn
SARS_A	S	A21792G	0.00328	I98V	Non-Syn
SARS_A	S	A21800G	0.005114	R100R	Syn
SARS_A	S	T21821C	0.004498	T107T	Syn
SARS_A	S	A21832G	0.004826	K111R	Non-Syn
SARS_A	S	A21881G	0.007464	K127K	Syn
SARS_A	S	T21912C	0.007774	F138L	Non-Syn
SARS_A	S	T21986C	0.004622	T162T	Syn
SARS_A	S	A22024G	0.006842	E175G	Non-Syn
SARS_A	S	A22028G	0.010151	G176G	Syn
SARS_A	S	T22195C	0.003735	I232T	Non-Syn
SARS_A	S	T22199C	0.003476	T233T	Syn
SARS_A	S	T22205C	0.003442	F235F	Syn
SARS_A	S	A22207G	0.003358	Q236R	Non-Syn
SARS_A	S	T22211C	0.004067	T237T	Syn
SARS_A	S	T22216C	0.003488	L239P	Non-Syn
SARS_A	S	T22220C	0.005825	A240A	Syn
SARS_A	S	A22225G	0.004052	H242R	Non-Syn
SARS_A	S	T22241C	0.00331	T247T	Syn
SARS_A	S	T22253C	0.003054	S251S	Syn
SARS_A	S	C22267T	0.013952	T256I	Non-Syn
SARS_A	S	A22280G	0.002934	A260A	Syn
SARS_A	S	T22300C	0.004693	L267P	Non-Syn
SARS_A	S	T22301C	0.002826	L267L	Syn
SARS_A	S	A22303G	0.005193	Q268R	Non-Syn
SARS_A	S	A22308G	0.003297	R270G	Non-Syn
SARS_A	S	T22313C	0.004495	T271T	Syn
SARS_A	S	T22345C	0.004806	I282T	Non-Syn
SARS_A	S	A22349G	0.003065	T283T	Syn
SARS_A	S	T22355C	0.00334	A285A	Syn
SARS_A	S	T22357C	0.002744	V286A	Non-Syn
SARS_A	S	A22358G	0.002283	V286V	Syn
SARS_A	S	G22363T	0.002647	C288F	Non-Syn
SARS_A	S	T22369C	0.0029	L290P	Non-Syn
SARS_A	S	T22370C	0.003865	L290L	Syn
SARS_A	S	T22376C	0.003249	P292P	Syn
SARS_A	S	T22378C	0.00265	L293P	Non-Syn
SARS_A	S	A22385G	0.003303	E295E	Syn
SARS_A	S	C22387T	0.002857	T296I	Non-Syn
SARS_A	S	A22390G	0.002954	K297R	Non-Syn
SARS_A	S	A22402G	0.004392	K301R	Non-Syn
SARS_A	S	T22404C	0.002327	S302P	Non-Syn
SARS_A	S	T22407C	0.004206	F303L	Non-Syn
SARS_A	S	T22408C	0.003065	F303S	Non-Syn
SARS_A	S	A22421G	0.00324	K307K	Syn
SARS_A	S	A22424G	0.002798	G308G	Syn
SARS_A	S	T22443C	0.003942	F315L	Non-Syn
SARS_A	S	A22566G	0.00275	S356G	Non-Syn
SARS_A	S	T22591C	0.003224	V364A	Non-Syn
SARS_A	S	T22601C	0.003598	N367N	Syn
SARS_A	S	T22619C	0.01904	T373T	Syn
SARS_A	S	A22630G	0.005309	Y377C	Non-Syn
SARS_A	S	A22634G	0.004309	G378G	Syn
SARS_A	S	T22640C	0.003202	S380S	Syn
SARS_A	S	T22665C	0.010824	F389L	Non-Syn
SARS_A	S	A22739G	0.006944	G413G	Syn
SARS_A	S	T22859C	0.005975	F453F	Syn
SARS_A	S	T22871C	0.004212	N457N	Syn
SARS_A	S	T22873C	0.004655	L458P	Non-Syn
SARS_A	S	T22880C	0.005371	P460P	Syn
SARS_A	S	A22887G	0.004056	R463G	Non-Syn
SARS_A	S	A22889G	0.004895	R463R	Syn
SARS_A	S	A22891G	0.004901	D464G	Non-Syn
SARS_A	S	T22896C	0.003852	S466P	Non-Syn
SARS_A	S	T22901C	0.003624	T467T	Syn
SARS_A	S	T22906C	0.004144	I469T	Non-Syn
SARS_A	S	T22955C	0.004374	C485C	Syn
SARS_A	S	T22959C	0.006002	F487L	Non-Syn
SARS_A	S	T22961C	0.003243	F487F	Syn
SARS_A	S	T22964C	0.003659	P488P	Syn
SARS_A	S	A22977G	0.003361	S493G	Non-Syn
SARS_A	S	T22991C	0.003103	T497T	Syn
SARS_A	S	A23016G	0.002414	R506G	Non-Syn
SARS_A	S	T23029C	0.004903	L510P	Non-Syn
SARS_A	S	T23031C	0.003746	S511P	Non-Syn
SARS_A	S	T23041C	0.003695	L514P	Non-Syn
SARS_A	S	T23079C	0.004956	S527P	Non-Syn
SARS_A	S	A23082G	0.003181	T528A	Non-Syn
SARS_A	S	T23092C	0.0054	V531A	Non-Syn
SARS_A	S	A23098G	0.006	N533S	Non-Syn
SARS_A	S	A23100G	0.003438	K534E	Non-Syn
SARS_A	S	A23101G	0.003998	K534R	Non-Syn
SARS_A	S	A23102G	0.003955	K534K	Syn
SARS_A	S	T23103C	0.004139	C535R	Non-Syn
SARS_A	S	T23105C	0.006948	C535C	Syn
SARS_A	S	T23107C	0.006596	V536A	Non-Syn
SARS_A	S	T23111C	0.00515	N537N	Syn
SARS_A	S	T23112C	0.004595	F538L	Non-Syn
SARS_A	S	T23113C	0.003908	F538S	Non-Syn
SARS_A	S	T23118C	0.004104	F540L	Non-Syn
SARS_A	S	T23143C	0.005109	V548A	Non-Syn
SARS_A	S	T23144C	0.004802	V548V	Syn
SARS_A	S	T23146C	0.003755	L549P	Non-Syn
SARS_A	S	T23150C	0.002391	T550T	Syn
SARS_A	S	T23170C	0.002314	L557P	Non-Syn
SARS_A	S	T23174C	0.003327	P558P	Syn
SARS_A	S	T23176C	0.003081	F559S	Non-Syn
SARS_A	S	T23201C	0.002935	A567A	Syn
SARS_A	S	G23202A	0.002235	D568N	Non-Syn
SARS_A	S	T23210C	0.002438	T570T	Syn
SARS_A	S	T23216C	0.003288	A572A	Syn
SARS_A	S	T23225C	0.002632	D575D	Syn
SARS_A	S	A23230G	0.002368	Q577R	Non-Syn
SARS_A	S	T23236C	0.003121	L579P	Non-Syn
SARS_A	S	A23239G	0.003458	E580G	Non-Syn
SARS_A	S	A23250G	0.002336	I584V	Non-Syn
SARS_A	S	T23251C	0.002369	I584T	Non-Syn
SARS_A	S	T23264C	0.003203	S588S	Syn
SARS_A	S	A23277C	0.002519	S593R	Non-Syn
SARS_A	S	A23277G	0.002402	S593G	Non-Syn
SARS_A	S	T23279C	0.002329	S593S	Syn
SARS_A	S	T23284C	0.00233	I595T	Non-Syn
SARS_A	S	T23303C	0.003089	T601T	Syn
SARS_A	S	T23318C	0.002317	A606A	Syn
SARS_A	S	T23323C	0.003173	L608P	Non-Syn
SARS_A	S	A23329G	0.002394	Q610R	Non-Syn
SARS_A	S	T23340C	0.0024	C614R	Non-Syn
SARS_A	S	A23348G	0.003373	E616E	Syn
SARS_A	S	T23363C	0.003391	I621I	Syn
SARS_A	S	A23365G	0.002972	H622R	Non-Syn
SARS_A	S	A23369G	0.002604	A623A	Syn
SARS_A	S	T23381C	0.002724	T627T	Syn
SARS_A	S	A23405G	0.003187	T635T	Syn
SARS_A	S	T23416G	0.009505	V639G	Non-Syn
SARS_A	S	T23420C	0.00198	F640F	Syn
SARS_A	S	A23453G	0.002148	E651E	Syn
SARS_A	S	A23473G	0.002837	E658G	Non-Syn
SARS_A	S	A23495G	0.003222	A665A	Syn
SARS_A	S	A23515G	0.001798	Q672R	Non-Syn
SARS_A	S	T23519C	0.002225	T673T	Syn
SARS_A	S	A23521G	0.002099	Q674R	Non-Syn
SARS_A	S	C23535T	0.076638	R679W	Non-Syn
SARS_A	S	G23536T	0.015179	R679L	Non-Syn
SARS_A	S	G23545A	0.015224	R682H	Non-Syn
SARS_A	S	A23552G	0.002223	V684V	Syn
SARS_A	S	A23556G	0.001632	S686G	Non-Syn
SARS_A	S	T23562C	0.002427	S688P	Non-Syn
SARS_A	S	T23566C	0.002516	I689T	Non-Syn
SARS_A	S	T23574C	0.002212	Y692H	Non-Syn
SARS_A	S	A23580G	0.001905	M694V	Non-Syn
SARS_A	S	C23593T	0.004139	A698V	Non-Syn
SARS_A	S	A23594G	0.003698	A698A	Syn
SARS_A	S	A23603G	0.002341	S701S	Syn
SARS_A	S	T23613C	0.002795	S705P	Non-Syn
SARS_A	S	T23622C	0.003249	S708P	Non-Syn
SARS_A	S	T23626C	0.003901	I709T	Non-Syn
SARS_A	S	A23631G	0.003705	I711V	Non-Syn
SARS_A	S	T23650C	0.003124	I717T	Non-Syn
SARS_A	S	A23658G	0.003772	T720A	Non-Syn
SARS_A	S	A23663G	0.003447	T721T	Syn
SARS_A	S	T23683C	0.004122	M728T	Non-Syn
SARS_A	S	A23689G	0.003054	K730R	Non-Syn
SARS_A	S	A23696G	0.003011	S732S	Syn
SARS_A	S	A23734G	0.003487	E745G	Non-Syn
SARS_A	S	A23739G	0.003355	S747G	Non-Syn
SARS_A	S	A23777G	0.004166	Q759Q	Syn
SARS_A	S	A23798G	0.003587	G766G	Syn
SARS_A	S	T23804C	0.003708	A768A	Syn
SARS_A	S	A23817G	0.003786	K773E	Non-Syn
SARS_A	S	A23860G	0.005493	K787R	Non-Syn
SARS_A	S	T23919C	0.003721	S807P	Non-Syn
SARS_A	S	A23932G	0.004424	K811R	Non-Syn
SARS_A	S	A23934G	0.00351	R812G	Non-Syn
SARS_A	S	T23945C	0.003292	I815I	Syn
SARS_A	S	A23948G	0.00441	E816E	Syn
SARS_A	S	T23951C	0.00384	D817D	Syn
SARS_A	S	T23953C	0.003308	L818P	Non-Syn
SARS_A	S	T23956C	0.004423	L819P	Non-Syn
SARS_A	S	T23958C	0.005921	F820L	Non-Syn
SARS_A	S	T23974C	0.005094	L825P	Non-Syn
SARS_A	S	A23978G	0.002688	A826A	Syn
SARS_A	S	T23984C	0.003154	A828A	Syn
SARS_A	S	T23988C	0.003805	F830L	Non-Syn
SARS_A	S	T23992C	0.002795	I831T	Non-Syn
SARS_A	S	A24019G	0.002414	D840G	Non-Syn
SARS_A	S	A24091C	0.003993	D864A	Non-Syn
SARS_A	S	T24116C	0.002889	S872S	Syn
SARS_A	S	T24140C	0.003031	T880T	Syn
SARS_A	S	T24143C	0.002378	S881S	Syn
SARS_A	S	A24161G	0.002969	A887A	Syn
SARS_A	S	A24170G	0.002126	A890A	Syn
SARS_A	S	T24171C	0.002896	L891L	Syn
SARS_A	S	A24176G	0.002484	Q892Q	Syn
SARS_A	S	A24189G	0.002555	M897V	Non-Syn
SARS_A	S	A24194G	0.004204	Q898Q	Syn
SARS_A	S	A24195G	0.00267	M899V	Non-Syn
SARS_A	S	T24200C	0.003534	A900A	Syn
SARS_A	S	A24221G	0.004193	G907G	Syn
SARS_A	S	A24225G	0.002544	T909A	Non-Syn
SARS_A	S	A24227G	0.004241	T909T	Syn
SARS_A	S	A24229G	0.004065	Q910R	Non-Syn
SARS_A	S	A24232G	0.004715	N911S	Non-Syn
SARS_A	S	T24235C	0.005515	V912A	Non-Syn
SARS_A	S	T24236C	0.004307	V912V	Syn
SARS_A	S	T24238C	0.004527	L913P	Non-Syn
SARS_A	S	A24244G	0.005785	E915G	Non-Syn
SARS_A	S	A24246G	0.005229	N916D	Non-Syn
SARS_A	S	A24296G	0.003171	Q932Q	Syn
SARS_A	S	T24300C	0.002906	S934P	Non-Syn
SARS_A	S	T24304C	0.00294	L935P	Non-Syn
SARS_A	S	T24306C	0.003475	S936P	Non-Syn
SARS_A	S	T24308C	0.005019	S936S	Syn
SARS_A	S	T24309C	0.00227	S937P	Non-Syn
SARS_A	S	A24318G	0.002981	S940G	Non-Syn
SARS_A	S	T24334C	0.003214	L945P	Non-Syn
SARS_A	S	A24338G	0.00288	Q946Q	Syn
SARS_A	S	A24340G	0.003184	D947G	Non-Syn
SARS_A	S	T24365C	0.003286	A955A	Syn
SARS_A	S	T24393C	0.003457	S965P	Non-Syn
SARS_A	S	T24409C	0.003251	I970T	Non-Syn
SARS_A	S	A24414G	0.002988	S972G	Non-Syn
SARS_A	S	T24418G	0.014164	V973G	Non-Syn
SARS_A	S	A24427G	0.003956	D976G	Non-Syn
SARS_A	S	T24430C	0.003822	I977T	Non-Syn
SARS_A	S	T24432C	0.005928	F978L	Non-Syn
SARS_A	S	T24433C	0.00486	F978S	Non-Syn
SARS_A	S	T24435C	0.004672	S979P	Non-Syn
SARS_A	S	T24442C	0.003494	L981P	Non-Syn
SARS_A	S	A24445G	0.003487	D982G	Non-Syn
SARS_A	S	A24449G	0.003107	K983K	Syn
SARS_A	S	A24454G	0.003396	E985G	Non-Syn
SARS_A	S	A24461G	0.003264	E987E	Syn
SARS_A	S	A24485G	0.003082	T995T	Syn
SARS_A	S	A24489G	0.002763	R997G	Non-Syn
SARS_A	S	A24505G	0.002581	Q1002R	Non-Syn
SARS_A	S	T24518C	0.002443	T1006T	Syn
SARS_A	S	T24562C	0.002299	L1021P	Non-Syn
SARS_A	S	A24596G	0.003264	G1032G	Syn
SARS_A	S	A24608G	0.0035	R1036R	Syn
SARS_A	S	A24623G	0.002531	G1041G	Syn
SARS_A	S	T24675C	0.0034	F1059L	Non-Syn
SARS_A	S	T24676C	0.003986	F1059S	Non-Syn
SARS_A	S	T24678C	0.003861	L1060L	Syn
SARS_A	S	T24689C	0.002703	T1063T	Syn
SARS_A	S	T24692C	0.002639	Y1064Y	Syn
SARS_A	S	A24704G	0.002675	Q1068Q	Syn
SARS_A	S	A24706G	0.00212	E1069G	Non-Syn
SARS_A	S	A24708G	0.003087	K1070E	Non-Syn
SARS_A	S	A24709G	0.003815	K1070R	Non-Syn
SARS_A	S	T24725C	0.002348	A1075A	Syn
SARS_A	S	T24728C	0.002667	P1076P	Syn
SARS_A	S	T24737C	0.002328	C1079C	Syn
SARS_A	S	A24739G	0.002056	H1080R	Non-Syn
SARS_A	S	A24742G	0.002375	D1081G	Non-Syn
SARS_A	S	A24746G	0.002246	G1082G	Syn
SARS_A	S	A24749G	0.003591	K1083K	Syn
SARS_A	S	T24756C	0.002767	F1086L	Non-Syn
SARS_A	S	T24761C	0.002762	P1087P	Syn
SARS_A	S	T24774C	0.002681	F1092L	Non-Syn
SARS_A	S	A24810G	0.002595	R1104G	Non-Syn
SARS_A	S	A24813G	0.002587	N1105D	Non-Syn
SARS_A	S	A24823G	0.003198	E1108G	Non-Syn
SARS_A	S	A24827G	0.002455	P1109P	Syn
SARS_A	S	A24829G	0.003172	Q1110R	Non-Syn
SARS_A	S	A24830G	0.003491	Q1110Q	Syn
SARS_A	S	A24834G	0.002515	I1112V	Non-Syn
SARS_A	S	A24837G	0.002143	T1113A	Non-Syn
SARS_A	S	A24842G	0.003837	T1114T	Syn
SARS_A	S	A24844G	0.00372	D1115G	Non-Syn
SARS_A	S	A24849G	0.002859	T1117A	Non-Syn
SARS_A	S	A24851G	0.003228	T1117T	Syn
SARS_A	S	T24860C	0.002249	S1120S	Syn
SARS_A	S	A24864G	0.002519	N1122D	Non-Syn
SARS_A	S	T24867C	0.001937	C1123R	Non-Syn
SARS_A	S	A24871G	0.003847	D1124G	Non-Syn
SARS_A	S	A24879G	0.003632	I1127V	Non-Syn
SARS_A	S	A24884G	0.004084	G1128G	Syn
SARS_A	S	A24885G	0.003667	I1129V	Non-Syn
SARS_A	S	A24891G	0.003705	N1131D	Non-Syn
SARS_A	S	A24892G	0.00407	N1131S	Non-Syn
SARS_A	S	A24894G	0.003117	N1132D	Non-Syn
SARS_A	S	A24899G	0.002668	T1133T	Syn
SARS_A	S	T24902C	0.002893	V1134V	Syn
SARS_A	S	A24907G	0.003995	D1136G	Non-Syn
SARS_A	S	T24908C	0.002965	D1136D	Syn
SARS_A	S	T24911C	0.00275	P1137P	Syn
SARS_A	S	A24936G	0.004397	K1146E	Non-Syn
SARS_A	S	A24937G	0.006101	K1146R	Non-Syn
SARS_A	S	A24940G	0.003087	E1147G	Non-Syn
SARS_A	S	A24943G	0.003336	E1148G	Non-Syn
SARS_A	S	A24967G	0.003119	H1156R	Non-Syn
SARS_A	S	T24968C	0.002852	H1156H	Syn
SARS_A	S	T24972C	0.004907	S1158P	Non-Syn
SARS_A	S	T24999C	0.002652	S1167P	Non-Syn
SARS_A	S	T25001C	0.003445	S1167S	Syn
SARS_A	S	T25013C	0.003994	A1171A	Syn
SARS_A	S	A25034G	0.004178	K1178K	Syn
SARS_A	S	T25048C	0.002976	L1183P	Non-Syn
SARS_A	S	T25079C	0.003414	S1193S	Syn
SARS_A	S	T25081C	0.003674	L1194P	Non-Syn
SARS_A	S	T25090C	0.002357	L1197P	Non-Syn
SARS_A	S	A25103G	0.002559	G1201G	Syn
SARS_A	S	A25105G	0.002959	K1202R	Non-Syn
SARS_A	S	A25111G	0.002474	E1204G	Non-Syn
SARS_A	S	T25192C	0.002758	L1231P	Non-Syn
SARS_A	S	T25197C	0.002376	C1233R	Non-Syn
SARS_A	S	C25205T	0.232557	T1235T	Syn
SARS_A	S	T25212C	0.002925	C1238R	Non-Syn
SARS_A	S	T25236C	0.004657	S1246P	Non-Syn
SARS_A	S	T25238C	0.004308	S1246S	Syn
SARS_A	S	T25285C	0.003766	L1262P	Non-Syn
SARS_A	S	A25308G	0.00445	T1270A	Non-Syn
SARS_A	ORF3a	T25335C	0.004214	M5T	Non-Syn
SARS_A	ORF3a	A25337G	0.004023	R6G	Non-Syn
SARS_A	ORF3a	T25343C	0.005102	F8L	Non-Syn
SARS_A	ORF3a	T25344C	0.003853	F8S	Non-Syn
SARS_A	ORF3a	T25363C	0.003824	T14T	Syn
SARS_A	ORF3a	A25383G	0.002884	K21R	Non-Syn
SARS_A	ORF3a	T25393C	0.002984	T24T	Syn
SARS_A	ORF3a	T25396C	0.003251	P25P	Syn
SARS_A	ORF3a	T25397C	0.002781	S26P	Non-Syn
SARS_A	ORF3a	T25417C	0.004011	T32T	Syn
SARS_A	ORF3a	T25439C	0.003463	S40P	Non-Syn
SARS_A	ORF3a	T25443C	0.002628	L41P	Non-Syn
SARS_A	ORF3a	T25513C	0.003127	T64T	Syn
SARS_A	ORF3a	A25523G	0.003059	R68G	Non-Syn
SARS_A	ORF3a	T25541C	0.003074	S74P	Non-Syn
SARS_A	ORF3a	T25568C	0.002614	L83L	Syn
SARS_A	ORF3a	T25595C	0.002549	S92P	Non-Syn
SARS_A	ORF3a	T25638C	0.002534	L106P	Non-Syn
SARS_A	ORF3a	T25644C	0.003305	L108P	Non-Syn
SARS_A	ORF3a	A25668G	0.003672	Q116R	Non-Syn
SARS_A	ORF3a	A25670G	0.002928	S117G	Non-Syn
SARS_A	ORF3a	A25676G	0.005807	N119D	Non-Syn
SARS_A	ORF3a	T25807C	0.00436	S162S	Syn
SARS_A	ORF3a	T25816C	0.00531	S165S	Syn
SARS_A	ORF3a	T25831C	0.005243	T170T	Syn
SARS_A	ORF3a	A25850G	0.002903	S177G	Non-Syn
SARS_A	ORF3a	T25859C	0.002872	S180P	Non-Syn
SARS_A	ORF3a	T25861C	0.003349	S180S	Syn
SARS_A	ORF3a	T25871C	0.002877	Y184H	Non-Syn
SARS_A	ORF3a	A25877G	0.003561	I186V	Non-Syn
SARS_A	ORF3a	A25902G	0.003899	E194G	Non-Syn
SARS_A	ORF3a	T25906C	0.002286	S195S	Syn
SARS_A	ORF3a	A25909G	0.003078	G196G	Syn
SARS_A	ORF3a	A25915G	0.006627	K198K	Syn
SARS_A	ORF3a	T25924C	0.003544	V201V	Syn
SARS_A	ORF3a	T25928C	0.003397	L203L	Syn
SARS_A	ORF3a	T25940C	0.004442	F207L	Non-Syn
SARS_A	ORF3a	T25941C	0.003392	F207S	Non-Syn
SARS_A	ORF3a	T25945C	0.003754	T208T	Syn
SARS_A	ORF3a	A25948G	0.002623	S209S	Syn
SARS_A	ORF3a	C25957T	0.008549	Y212Y	Syn
SARS_A	ORF3a	T25967C	0.003176	S216P	Non-Syn
SARS_A	ORF3a	T25972C	0.003393	T217T	Syn
SARS_A	ORF3a	A25984G	0.003032	T221T	Syn
SARS_A	ORF3a	T25995C	0.002997	V225A	Non-Syn
SARS_A	ORF3a	T26009C	0.003724	F230L	Non-Syn
SARS_A	ORF3a	T26012C	0.004567	F231L	Non-Syn
SARS_A	NA	A26155G	0.002907	NA	NA
SARS_A	NA	A26163G	0.002394	NA	NA
SARS_A	E	A26196G	0.003188	E8G	Non-Syn
SARS_A	E	A26198G	0.003408	I9V	Non-Syn
SARS_A	E	T26226C	0.002735	L18P	Non-Syn
SARS_A	E	T26229C	0.022764	L19P	Non-Syn
SARS_A	E	T26235C	0.002319	L21P	Non-Syn
SARS_A	E	A26266G	0.001983	L31L	Syn
SARS_A	E	T26325C	0.003971	L51P	Non-Syn
SARS_A	E	A26330G	0.006118	K53E	Non-Syn
SARS_A	E	T26338C	0.004822	S55S	Syn
SARS_A	E	T26351C	0.002841	S60P	Non-Syn
SARS_A	M	T26528C	0.003535	F26S	Non-Syn
SARS_A	M	T26552C	0.005695	L34P	Non-Syn
SARS_A	M	A26578G	0.003573	N43D	Non-Syn
SARS_A	M	T26607C	0.005271	I52I	Syn
SARS_A	M	T26608C	0.007604	F53L	Non-Syn
SARS_A	M	T26614C	0.004741	W55R	Non-Syn
SARS_A	M	T26618C	0.006375	L56P	Non-Syn
SARS_A	M	T26623C	0.005914	W58R	Non-Syn
SARS_A	M	T26634C	0.004531	T61T	Syn
SARS_A	M	T26640C	0.002648	T63T	Syn
SARS_A	M	T26643C	0.003498	C64C	Syn
SARS_A	M	T26645C	0.005494	F65S	Non-Syn
SARS_A	M	T26651C	0.003896	L67P	Non-Syn
SARS_A	M	T26655C	0.002697	A68A	Syn
SARS_A	M	T26658C	0.002374	A69A	Syn
SARS_A	M	T26660C	0.004448	V70A	Non-Syn
SARS_A	M	T26711C	0.003907	L87P	Non-Syn
SARS_A	M	T26737C	0.003957	F96L	Non-Syn
SARS_A	M	T26808C	0.003475	L119L	Syn
SARS_A	M	T26810C	0.002644	L120P	Non-Syn
SARS_A	M	T26822C	0.002786	L124P	Non-Syn
SARS_A	M	T26837C	0.002265	L129P	Non-Syn
SARS_A	M	T26964C	0.002334	A171A	Syn
SARS_A	M	T26968C	0.002267	S173P	Non-Syn
SARS_A	M	T26980C	0.003002	S177P	Non-Syn
SARS_A	M	A26997G	0.002437	G182G	Syn
SARS_A	M	A27005G	0.002538	Q185R	Non-Syn
SARS_A	M	A27012G	0.001459	V187V	Syn
SARS_A	M	A27015G	0.002035	A188A	Syn
SARS_A	M	A27024G	0.001734	S191S	Syn
SARS_A	M	T27033C	0.002205	A194A	Syn
SARS_A	M	A27036G	0.001952	A195A	Syn
SARS_A	M	A27040G	0.002116	S197G	Non-Syn
SARS_A	M	A27049G	0.002555	R200G	Non-Syn
SARS_A	M	A27085G	0.002528	S212G	Non-Syn
SARS_A	M	T27110C	0.002931	L220P	Non-Syn
SARS_A	M	T27111C	0.00271	L220L	Syn
SARS_A	M	T27113C	0.001982	V221A	Non-Syn
SARS_A	M	A27116G	0.002718	Q222R	Non-Syn
SARS_A	M	A27120G	0.002429	*223*	Syn
SARS_A	NA	A27124G	0.003264	NA	NA
SARS_A	NA	A27126G	0.002817	NA	NA
SARS_A	NA	A27129G	0.002302	NA	NA
SARS_A	ORF6	A27131G	0.003373	M1V	Non-Syn
SARS_A	ORF6	T27139C	0.002083	H3H	Syn
SARS_A	ORF6	T27141C	0.002411	L4P	Non-Syn
SARS_A	ORF6	T27149C	0.003086	F7L	Non-Syn
SARS_A	ORF6	T27151C	0.002049	F7F	Syn
SARS_A	ORF6	A27153G	0.003512	Q8R	Non-Syn
SARS_A	ORF6	A27161G	0.003095	I11V	Non-Syn
SARS_A	ORF6	A27163G	0.004636	I11M	Non-Syn
SARS_A	ORF6	A27166G	0.002662	A12A	Syn
SARS_A	ORF6	A27168G	0.006245	E13G	Non-Syn
SARS_A	ORF6	A27170G	0.005414	I14V	Non-Syn
SARS_A	ORF6	A27172G	0.004069	I14M	Non-Syn
SARS_A	ORF6	T27173C	0.003992	L15L	Syn
SARS_A	ORF6	A27219G	0.005109	D30G	Non-Syn
SARS_A	ORF6	T27280C	0.003628	S50S	Syn
SARS_A	ORF6	A27291G	0.003169	E54G	Non-Syn
SARS_A	ORF6	A27292G	0.00654	E54E	Syn
SARS_A	ORF6	T27303C	0.003381	M58T	Non-Syn
SARS_A	ORF6	T27313C	0.006832	D61D	Syn
SARS_A	ORF7a	T27334C	0.003098	I4I	Syn
SARS_A	ORF7a	T27336C	0.005832	L5P	Non-Syn
SARS_A	ORF7a	T27337C	0.004724	L5L	Syn
SARS_A	ORF7a	T27341C	0.002839	L7L	Syn
SARS_A	ORF7a	T27342C	0.003207	L7S	Non-Syn
SARS_A	ORF7a	T27348C	0.002681	L9P	Non-Syn
SARS_A	ORF7a	T27357C	0.002107	L12P	Non-Syn
SARS_A	ORF7a	T27364C	0.004009	T14T	Syn
SARS_A	ORF7a	T27372C	0.004014	L17P	Non-Syn
SARS_A	ORF7a	T27376C	0.002819	Y18Y	Syn
SARS_A	ORF7a	T27411C	0.003382	L30P	Non-Syn
SARS_A	ORF7a	A27418G	0.002859	K32K	Syn
SARS_A	ORF7a	T27430C	0.002654	S36S	Syn
SARS_A	ORF7a	T27433C	0.002462	S37S	Syn
SARS_A	ORF7a	A27444G	0.002485	E41G	Non-Syn
SARS_A	ORF7a	T27493C	0.002304	T57T	Syn
SARS_A	ORF7a	A27500G	0.002222	S60G	Non-Syn
SARS_A	ORF7a	T27521C	0.002571	C67R	Non-Syn
SARS_A	ORF7a	T27523C	0.0029	C67C	Syn
SARS_A	ORF7a	A27549G	0.002641	Q76R	Non-Syn
SARS_A	ORF7a	A27560G	0.002334	R80G	Non-Syn
SARS_A	ORF7a	A27584G	0.002411	I88V	Non-Syn
SARS_A	ORF7a	A27589G	0.003038	R89R	Syn
SARS_A	ORF7a	A27592G	0.003506	Q90Q	Syn
SARS_A	ORF7a	A27594G	0.004133	E91G	Non-Syn
SARS_A	ORF7a	A27598G	0.003329	E92E	Syn
SARS_A	ORF7a	A27603G	0.003093	Q94R	Non-Syn
SARS_A	ORF7a	A27604G	0.004164	Q94Q	Syn
SARS_A	ORF7a	T27609C	0.004244	L96P	Non-Syn
SARS_A	ORF7a	A27641G	0.003175	I107V	Non-Syn
SARS_A	ORF7a	A27650G	0.003577	I110V	Non-Syn
SARS_A	ORF7a	T27657C	0.004065	L112P	Non-Syn
SARS_A	ORF7a	T27662C	0.005786	F114L	Non-Syn
SARS_A	ORF7a	T27669C	0.004038	L116P	Non-Syn
SARS_A	ORF7a	A27672G	0.006055	K117R	Non-Syn
SARS_A	ORF7a	A27674G	0.008828	R118G	Non-Syn
SARS_A	ORF7a	A27676G	0.006427	R118R	Syn
SARS_A	ORF7a	A27677G	0.007035	K119E	Non-Syn
SARS_A	ORF7a	A27678G	0.008083	K119R	Non-Syn
SARS_A	ORF7a	A27682G	0.005046	T120T	Syn
SARS_A	ORF7a	A27684G	0.004977	E121G	Non-Syn
SARS_A	ORF7a	A27688G	0.004403	*122W	Non-Syn
SARS_A	ORF7b	T27766C	0.006938	F28L	Non-Syn
SARS_A	ORF7b	T27767C	0.007111	F28S	Non-Syn
SARS_A	ORF7b	T27768C	0.005607	F28F	Syn
SARS_A	ORF7b	T27780C	0.005044	L32L	Syn
SARS_A	ORF8	A27846G	0.004505	G8G	Syn
SARS_A	ORF8	T27851C	0.003349	I10T	Non-Syn
SARS_A	ORF8	A27890G	0.003253	Q23R	Non-Syn
SARS_A	ORF8	T27939C	0.004144	I39I	Syn
SARS_A	ORF8	A27966G	0.003337	R48R	Syn
SARS_A	ORF8	T28065C	0.006041	V81V	Syn
SARS_A	ORF8	T28066C	0.004823	S82P	Non-Syn
SARS_A	ORF8	T28071C	0.007956	C83C	Syn
SARS_A	ORF8	T28073C	0.003811	L84S	Non-Syn
SARS_A	ORF8	T28115C	0.005298	L98P	Non-Syn
SARS_A	ORF8	A28139G	0.003231	E106G	Non-Syn
SARS_A	ORF8	A28140G	0.00421	E106E	Syn
SARS_A	ORF8	T28144C	0.014288	F108L	Non-Syn
SARS_A	ORF8	A28151G	0.002775	E110G	Non-Syn
SARS_A	ORF8	T28155C	0.003196	Y111Y	Syn
SARS_A	ORF8	T28158C	0.00316	H112H	Syn
SARS_A	ORF8	T28164C	0.003528	V114V	Syn
SARS_A	ORF8	T28181C	0.00378	F120S	Non-Syn
SARS_A	ORF8	T28184C	0.003218	I121T	Non-Syn
SARS_A	N	T28208C	0.003339	S2S	Syn
SARS_A	N	T28214C	0.028912	N4N	Syn
SARS_A	N	T28226C	0.003499	N8N	Syn
SARS_A	N	A28232G	0.007981	R10R	Syn
SARS_A	N	C28448T	0.009111	G82G	Syn
SARS_A	N	T28555C	0.002793	L118P	Non-Syn
SARS_A	N	A28622G	0.002622	K140K	Syn
SARS_A	N	C28648T	0.001951	A149V	Non-Syn
SARS_A	N	T28675C	0.00313	L158P	Non-Syn
SARS_A	N	T28679C	0.003054	P159P	Syn
SARS_A	N	A28715G	0.003664	E171E	Syn
SARS_A	N	A28722G	0.002363	R174G	Non-Syn
SARS_A	N	T28752C	0.003086	S184P	Non-Syn
SARS_A	N	G28771C	0.00327	S190T	Non-Syn
SARS_A	N	A28904G	0.003979	K234K	Syn
SARS_A	N	A29019G	0.002792	R273G	Non-Syn
SARS_A	N	A29030G	0.002735	P276P	Syn
SARS_A	N	A29075G	0.003262	Q291Q	Syn
SARS_A	N	A29157G	0.002529	M319V	Non-Syn
SARS_A	N	A29162G	0.003577	E320E	Syn
SARS_A	N	A29195G	0.002211	T331T	Syn
SARS_A	N	A29212G	0.002336	D337G	Non-Syn
SARS_A	N	A29219G	0.003469	K339K	Syn
SARS_A	N	A29234G	0.003404	K344K	Syn
SARS_A	N	A29350G	0.002277	Q383R	Non-Syn
SARS_A	N	A29353G	0.00394	K384R	Non-Syn
SARS_A	N	T29392A	0.006108	L397*	Non-Syn
SARS_A	N	G29397T	0.004037	D399Y	Non-Syn
[truncated: 99,473 more rows]

## Sheet: S5C
Table S5C. Analysis of mutation bias in the selected SARS-CoV-2 mutant spectra.
Genetic variation	No drug			No peptide									P1 (70 µM)												P6 (70 µM)
				5-FU 300 µM			5-FU 400 µM			5-FU 500 µM			5-FU 0 µM			5-FU 300 µM			5-FU 400 µM			5-FU 500 µM			5-FU 0 µM			5-FU 300 µM			5-FU 400 µM			5-FU 500 µM
	A	B	C	A	B	C	A	B	C	A	B	C	A	B	C	A	B	C	A	B	C	A	B	C	A	B	C	A	B	C	A	B	C	A	B	C
Transversions	23	29	18	11	20	15	9	38	15	11	11	12	21	19	22	25	24	25	28	24	24	11	8	15	18	18	16	24	21	31	16	28	35	15	25	54
A→C	5	5	4	2	6	4	2	2	3	4	2	4	4	6	3	4	3	8	4	2	3	1	0	2	4	3	3	7	3	7	3	4	7	3	3	6
A→U	1	2	1	2	1	1	0	2	0	1	1	0	1	3	0	2	3	2	4	4	5	1	1	2	2	2	0	0	1	3	1	3	2	1	2	1
C→A	1	2	1	1	1	1	2	8	2	1	1	1	2	0	4	2	5	2	2	3	2	1	1	2	2	1	3	4	2	3	1	1	3	2	2	11
C→G	0	0	0	0	0	1	0	1	1	0	1	0	0	0	0	0	0	1	1	0	0	0	0	0	0	0	0	0	0	1	0	0	0	0	0	1
G→C	1	0	1	0	1	0	0	0	0	0	0	0	1	0	1	2	0	0	1	1	2	1	0	1	0	1	0	0	0	0	2	0	2	0	2	0
G→U	5	6	3	1	3	3	1	18	2	1	2	2	4	2	3	7	5	3	5	2	6	2	1	2	2	4	3	3	4	5	2	3	10	2	6	28
U→A	5	7	5	3	6	3	2	3	4	2	2	3	3	2	5	4	3	5	6	5	3	3	2	2	3	5	2	3	5	4	3	6	6	4	4	2
U→G	5	7	3	2	2	2	2	4	3	2	2	2	6	6	6	4	5	4	5	7	3	2	3	4	5	2	5	7	6	8	4	11	5	3	6	5
Transitions	2007	2257	1959	3801	1840	1820	2645	4141	3082	4018	4417	4202	2431	2166	1750	3354	3783	3833	2910	3211	3101	2328	2600	2529	2000	2486	1737	2771	3172	3007	2391	2679	2687	2330	2694	2571
A→G	923	1054	904	1339	574	534	617	1156	768	1002	1093	1027	1138	998	807	1367	1523	1512	1255	1377	1352	1063	1180	1095	912	1154	797	914	1077	1039	791	954	953	773	1052	963
C→U	12	24	17	30	31	31	29	36	38	34	55	34	23	26	20	64	56	46	48	56	51	20	27	45	21	23	16	59	48	46	39	55	52	45	58	60
G→A	4	6	6	20	18	15	27	33	27	37	48	32	4	5	3	40	32	34	42	37	46	12	17	28	3	2	2	40	38	22	38	38	40	36	37	29
U→C	1068	1173	1032	2412	1217	1240	1972	2916	2249	2945	3221	3109	1266	1137	920	1883	2172	2241	1565	1741	1652	1233	1376	1361	1064	1307	922	1758	2009	1900	1523	1632	1642	1476	1547	1519
Total substitutions	2030	2286	1977	3812	1860	1835	2654	4179	3097	4029	4428	4214	2452	2185	1772	3379	3807	3858	2938	3235	3125	2339	2608	2544	2018	2504	1753	2795	3193	3038	2407	2707	2722	2345	2719	2625
Ratio Ts/Tv	87.2609	77.8276	108.833	345.545	92	121.333	293.889	108.974	205.467	365.273	401.545	350.167	115.762	114	79.5455	134.16	157.625	153.32	103.929	133.792	129.208	211.636	325	168.6	111.111	138.111	108.562	115.458	151.048	97	149.438	95.6786	76.7714	155.333	107.76	47.6111
A/U→G/C	2001	2239	1943	3755	1799	1780	2593	4078	3023	3953	4318	4142	2414	2147	1736	3258	3703	3765	2829	3127	3010	2299	2559	2462	1985	2466	1727	2686	3095	2954	2321	2601	2607	2255	2608	2493
G/C→A/U	22	38	27	52	53	50	59	95	69	73	106	69	33	33	30	113	98	85	97	98	105	35	46	77	28	30	24	106	92	76	80	97	105	85	103	128

## Sheet: S5D
Table S5D. Analysis of genetic complexity in the selected SARS-CoV-2 mutant spectra.
Treatment	Dose concentration		Samples	Number of filtered reads	Number of filtered bases	Average coverage	Number of different mutationsa	Ratio of [(A→G) + (U→C)/(G→A) + (C→U)]	Frequency of mutationsb					Ts/Tv	Nucleotide density (mut/kb)	SNP_rel (mut/nt)c	Transition_rel (Ts/nt)d	Transversion_rel (Tv/nt)e	Number of effective mutationsf	Mutation frequencyg	Nucleotide diversity (π)	Entropy per site
	Analog	Peptide							0.1-0.2%	>0.2-0.5%	>0.5-1%	>1%-10%	>10%-50%
NO DRUG	NA	NA	SARS_A	7886572	1122765000	37743.8	2030	124.438	44	1678	281	25	2	87.2609	68.2422	1.80804e-06	1.78755e-06	2.04851e-08	291472	0.000259602	0.000549293	0.00251313
	NA	NA	SARS_B	7195370	933280191	31373.9	2286	74.2333	60	1943	247	34	2	77.8276	76.8481	2.44943e-06	2.41835e-06	3.10732e-08	355370	0.000380775	0.000606188	0.00276135
	NA	NA	SARS_C	7435628	1028151000	34563.2	1977	84.1739	42	1713	201	18	3	108.833	66.4605	1.92287e-06	1.90536e-06	1.75072e-08	281937	0.000274218	0.000520472	0.00237988
5-FU	300 µM	NA	SARS_FU300_A	8229994	1165044000	39165.1	3812	75.02	42	3107	618	41	4	345.727	128.147	3.27198e-06	3.26425e-06	9.4417e-09	729529	0.000626182	0.0010784	0.00489333
	300 µM	NA	SARS_FU300_B	6668400	988976653	33246.3	1860	36.551	4	1498	322	35	1	92.05	62.5273	1.88073e-06	1.86152e-06	2.02229e-08	373046	0.000377204	0.000550261	0.0025011
	300 µM	NA	SARS_FU300_C	6974836	1033759000	34751.7	1835	38.5652	3	1499	298	34	1	121.533	61.6869	1.77508e-06	1.76347e-06	1.45102e-08	337688	0.00032666	0.000531233	0.00242211
	400 µM	NA	SARS_FU400_A	6412154	949871375	31931.7	2654	46.2321	0	1899	704	50	1	293.889	89.2191	2.79406e-06	2.78459e-06	9.47497e-09	441744	0.000465057	0.000835383	0.00377997
	400 µM	NA	SARS_FU400_B	8150638	1158934000	38959.7	4179	59.0145	15	3321	795	47	1	108.974	140.485	3.6059e-06	3.57311e-06	3.27888e-08	763485	0.000658782	0.00118994	0.00547815
	400 µM	NA	SARS_FU400_C	6787970	1007856000	33880.9	3097	46.4154	3	2184	842	67	1	205.467	104.111	3.07286e-06	3.05798e-06	1.48831e-08	588301	0.000583716	0.000987645	0.00446407
	500 µM	NA	SARS_FU500_A	6258058	926455497	31144.5	4029	55.5915	2	2695	1452	64	1	365.273	135.442	4.34883e-06	4.33696e-06	1.18732e-08	659499	0.000711852	0.00133369	0.00601808
	500 µM	NA	SARS_FU500_B	6465950	956640239	32159.2	4428	41.8835	0	2749	1603	75	1	401.545	148.855	4.6287e-06	4.6172e-06	1.14986e-08	733347	0.000766586	0.0014809	0.00666831
	500 µM	NA	SARS_FU500_C	6684306	991328129	33325.3	4214	62.6667	0	2540	1435	53	1	350.167	141.661	4.25086e-06	4.23876e-06	1.2105e-08	724133	0.000730468	0.00138218	0.00624525
P1	NA	70 µM	SARS_1_A	7341094	1086467000	36523.6	2452	89.037	2	2144	269	35	2	115.762	82.4285	2.25686e-06	2.23753e-06	1.93287e-08	389834	0.000358809	0.000696483	0.00317885
	NA	70 µM	SARS_1_B	7238430	1067668000	35891.6	2185	68.871	3	1954	194	33	1	114	73.4528	2.04652e-06	2.02872e-06	1.77958e-08	323450	0.00030295	0.000599751	0.00276433
	NA	70 µM	SARS_1_C	6491098	961709382	32329.6	1772	75.087	1	1496	241	32	2	79.5455	59.569	1.84255e-06	1.81968e-06	2.28759e-08	257706	0.000267966	0.000522143	0.00236727
P1 + 5-FU	300 µM	70 µM	SARS_1_FU300_A	7718594	1140421000	38337.3	3379	31.25	1	2687	621	68	2	134.16	113.591	2.96294e-06	2.94102e-06	2.19217e-08	607167	0.000532406	0.00100777	0.00458529
	300 µM	70 µM	SARS_1_FU300_B	7669958	1134125000	38125.7	3807	41.9886	6	2894	805	101	1	157.625	127.979	3.35677e-06	3.33561e-06	2.11617e-08	699378	0.000616667	0.00116671	0.00528807
	300 µM	70 µM	SARS_1_FU300_C	7218600	1062133000	35705.6	3858	46.9125	7	2955	820	74	2	153.32	129.694	3.63231e-06	3.60878e-06	2.35375e-08	654658	0.000616361	0.00116469	0.00529764
	400 µM	70 µM	SARS_1_FU400_A	6879402	1015705000	34144.8	2938	31.3333	4	2157	705	71	1	103.929	98.7663	2.89257e-06	2.86501e-06	2.75671e-08	510582	0.000502688	0.000908971	0.00412155
	400 µM	70 µM	SARS_1_FU400_B	7418964	1098411000	36925.1	3235	33.5269	6	2402	745	81	1	133.792	108.75	2.94516e-06	2.92331e-06	2.18497e-08	590950	0.000538005	0.000995683	0.00450749
	400 µM	70 µM	SARS_1_FU400_C	7625620	1127484000	37902.4	3125	30.9691	8	2416	644	55	2	129.208	105.053	2.77166e-06	2.75037e-06	2.12863e-08	574931	0.000509924	0.000991612	0.00424435
	500 µM	70 µM	SARS_1_FU500_A	7003372	1040552000	34980.1	2339	71.75	3	1922	381	32	1	211.636	78.6298	2.24785e-06	2.23727e-06	1.05713e-08	389939	0.000374742	0.000662599	0.00304977
	500 µM	70 µM	SARS_1_FU500_B	7205528	1068665000	35925.1	2608	58.0909	8	2118	446	35	1	325	87.6727	2.44043e-06	2.43294e-06	7.48598e-09	439482	0.000411244	0.000738818	0.00339999
	500 µM	70 µM	SARS_1_FU500_C	7.64724	1128345000	37931.4	2544	33.6438	12	2013	480	38	1	168.6	85.5212	2.25463e-06	2.24134e-06	1.32938e-08	459377	0.000407125	0.00073444	0.00336343
P6	NA	70 µM	SARS_6_A	6557440	972416898	32689.6	2018	82.3333	0	1776	204	35	3	111.111	67.8388	2.07524e-06	2.05673e-06	1.85106e-08	324061	0.000333253	0.000598083	0.00268369
	NA	70 µM	SARS_6_B	8345514	1237059000	41586	2504	98.44	4	2210	253	35	2	138.111	84.1766	2.02416e-06	2.00961e-06	1.45506e-08	452673	0.000365927	0.000698314	0.00320739
	NA	70 µM	SARS_6_C	6707766	994429847	33429.6	1753	95.5	1	1527	193	29	3	108.562	58.9303	1.76282e-06	1.74673e-06	1.60896e-08	289476	0.000291097	0.000520819	0.00233033
P6 + 5-FU	300 µM	70 µM	SARS_6_FU300_A	6500442	962978369	32372.3	2795	26.9899	0	2058	670	65	2	115.458	93.9591	2.90245e-06	2.87753e-06	2.49227e-08	458950	0.000476595	0.000900183	0.00402542
	300 µM	70 µM	SARS_6_FU300_B	7122918	1057011000	35533.4	3193	35.8837	0	2432	701	58	2	151.048	107.339	3.02078e-06	3.00091e-06	1.98673e-08	536773	0.000507821	0.000989853	0.00446669
	300 µM	70 µM	SARS_6_FU300_C	6676882	993376676	33394.2	3038	43.2206	0	2323	660	54	1	97	102.128	3.05826e-06	3.02705e-06	3.12067e-08	489745	0.000493011	0.000936321	0.00424395
	400 µM	70 µM	SARS_6_FU400_A	6519514	967196739	32514.1	2407	30.0519	0	1750	573	83	1	149.438	80.9157	2.48864e-06	2.47209e-06	1.65427e-08	398348	0.000411858	0.00079424	0.00354043
	400 µM	70 µM	SARS_6_FU400_B	6788284	1009785000	33945.8	2707	27.8065	0	1890	716	100	1	95.6786	91.0008	2.68077e-06	2.65304e-06	2.77287e-08	510968	0.000506016	0.000923863	0.00408596
	400 µM	70 µM	SARS_6_FU400_C	7027872	1040742000	34986.5	2722	28.2065	0	1978	649	94	1	76.7714	91.505	2.61544e-06	2.58181e-06	3.36299e-08	475674	0.000457052	0.000905996	0.00402652
	500 µM	70 µM	SARS_6_FU500_A	6356050	939403607	31579.8	2345	27.7654	0	1614	634	96	1	155.333	78.8315	2.49626e-06	2.4803e-06	1.59676e-08	428283	0.000455909	0.000792386	0.00352794
	500 µM	70 µM	SARS_6_FU500_B	7308842	1082370000	36385.9	2719	27.3579	0	2105	518	95	1	107.76	91.4042	2.51208e-06	2.48898e-06	2.30975e-08	500164	0.000462101	0.000842462	0.00380455
	500 µM	70 µM	SARS_6_FU500_C	8026646	1182154000	39740.3	2625	27.8876	2	2052	494	75	2	47.6111	88.2442	2.22052e-06	2.17484e-06	4.56793e-08	535438	0.000452934	0.000809032	0.00364372
aMutations were counted only once per position in the reference genome for bioinformatic analysis.
bMutations were classified according to their proportion in the read alignments of each viral sample.
cNumber of mutations normalized by the total number of nucleotides mapped to the reference genome.
dNumber of transitions normalized by the total number of nucleotides mapped to the reference genome.
eNumber of transversions normalized by the total number of nucleotides mapped to the reference genome.
fThe sum of mutations was calculated by considering, for each genomic position, the number of reads supporting the presence of a mutation, estimated from sequencing depth and mutation frequency.
gThe mutation frequency estimate included all mutations regardless of how many times a mutation was repeated at a specific genomic position.

## Sheet: S5E
Table S5E. Summary of statistical analyses assessing the effects of antiviral treatments on SARRS-CoV-2 mutant spectra variability.
Variable	Factora	Shapiro p	Levene p	Test	p-value
Number of different mutations	Control_vs_Allb	1	1	ANOVA	0.0003
Ts_Tv		1	1	ANOVA	0.0007
Nucleotide density		1	1	ANOVA	0.0003
SNP_rel		1	1	ANOVA	<0.0001
Transition_rel		1	1	ANOVA	<0.0001
Transversion_rel		1	1	ANOVA	0.0996
Number of effective mutations		1	1	ANOVA	0.0011
Mutation frequency		1	1	ANOVA	<0.0001
Nucleotide diversity		1	1	ANOVA	<0.0001
Entropy per site		1	1	ANOVA	<0.0001
Number of different mutations	Control_vs_Analog	1	1	ANOVA	0.1072
Ts_Tv		1	1	ANOVA	0.1241
Nucleotide density		1	1	ANOVA	0.1072
SNP_rel		1	1	ANOVA	0.0114
Transition_rel		1	1	ANOVA	0.0113
Transversion_rel		1	1	ANOVA	0.7129
Number of effective mutations		1	1	ANOVA	0.1884
Mutation frequency		1	1	ANOVA	0.031
Nucleotide diversity		1	1	ANOVA	0.0216
Entropy per site		1	1	ANOVA	0.0241
Number of different mutations	Control_vs_Analog300	1	1	ANOVA	0.7271
Ts_Tv		1	1	ANOVA	0.6759
Nucleotide density		1	1	ANOVA	0.7271
SNP_rel		1	1	ANOVA	0.7275
Transition_rel		1	1	ANOVA	0.7257
Transversion_rel		1	1	ANOVA	0.6988
Number of effective mutations		1	1	ANOVA	0.5115
Mutation frequency		1	1	ANOVA	0.4574
Nucleotide diversity		1	1	ANOVA	0.6339
Entropy per site		1	1	ANOVA	0.6374
Number of different mutations	Control_vs_Analog400	1	1	ANOVA	0.279
Ts_Tv		1	1	ANOVA	0.4718
Nucleotide density		1	1	ANOVA	0.279
SNP_rel		1	1	ANOVA	0.1221
Transition_rel		1	1	ANOVA	0.1165
Transversion_rel		1	1	ANOVA	0.9229
Number of effective mutations		1	1	ANOVA	0.2315
Mutation frequency		1	1	ANOVA	0.1204
Nucleotide diversity		1	1	ANOVA	0.1426
Entropy per site		1	1	ANOVA	0.1562
Number of different mutations	Control_vs_Analog500	1	1	ANOVA	0.0104
Ts_Tv		1	1	ANOVA	0.0131
Nucleotide density		1	1	ANOVA	0.0104
SNP_rel		1	1	ANOVA	0.0082
Transition_rel		1	1	ANOVA	0.0082
Transversion_rel		1	1	ANOVA	0.0038
Number of effective mutations		1	1	ANOVA	0.0118
Mutation frequency		1	1	ANOVA	0.0048
Nucleotide diversity		1	1	ANOVA	0.0096
Entropy per site		1	1	ANOVA	0.0093
Number of different mutations	Control_vs_Peptide1	1	1	ANOVA	0.7261
Ts_Tv		1	1	ANOVA	0.8306
Nucleotide density		1	1	ANOVA	0.7261
SNP_rel		1	1	ANOVA	0.6515
Transition_rel		1	1	ANOVA	0.6602
Transversion_rel		1	1	ANOVA	0.4945
Number of effective mutations		1	1	ANOVA	0.6393
Mutation frequency		1	1	ANOVA	0.5695
Nucleotide diversity		1	1	ANOVA	0.4852
Entropy per site		1	1	ANOVA	0.4925
Number of different mutations	Control_vs_Peptide6	1	1	ANOVA	0.8187
Ts_Tv		1	1	ANOVA	0.6366
Nucleotide density		1	1	ANOVA	0.8187
SNP_rel		1	1	ANOVA	0.8867
Transition_rel		1	1	ANOVA	0.8823
Transversion_rel		1	1	ANOVA	0.6742
Number of effective mutations		1	1	ANOVA	0.5364
Mutation frequency		1	1	ANOVA	0.3261
Nucleotide diversity		1	1	ANOVA	0.494
Entropy per site		1	1	ANOVA	0.5525
Number of different mutations	Control_vs_Peptide1_Combo	1	1	ANOVA	0.0006
Ts_Tv		1	1	ANOVA	0.0907
Nucleotide density		1	1	ANOVA	0.0006
SNP_rel		1	1	ANOVA	0.0024
Transition_rel		1	1	ANOVA	0.0026
Transversion_rel		1	1	ANOVA	0.0039
Number of effective mutations		1	1	ANOVA	0.0007
Mutation frequency		1	1	ANOVA	0.0004
Nucleotide diversity		1	1	ANOVA	0.0004
Entropy per site		1	1	ANOVA	0.0004
Number of different mutations	Control_vs_Peptide6_Combo	1	1	ANOVA	0.0166
Ts_Tv		1	1	ANOVA	0.9559
Nucleotide density		1	1	ANOVA	0.0166
SNP_rel		1	1	ANOVA	0.001
Transition_rel		1	1	ANOVA	0.0012
Transversion_rel		1	1	ANOVA	0.8585
Number of effective mutations		1	1	ANOVA	0.0488
Mutation frequency		1	1	ANOVA	0.0035
Nucleotide diversity		1	1	ANOVA	0.002
Entropy per site		1	1	ANOVA	0.0024
Number of different mutations	Analog_Concentrationsc	0.9199	0.6736	ANOVA	0.1012
Ts_Tv		0.9519	0.5852	ANOVA	0.1056
Nucleotide density		0.9199	0.6736	ANOVA	0.1012
SNP_rel		0.6584	0.6515	ANOVA	0.0097
Transition_rel		0.6654	0.6514	ANOVA	0.0096
Transversion_rel		0.9341	0.3227	ANOVA	0.5472
Number of effective mutations		0.902	0.5914	ANOVA	0.2891
Mutation frequency		0.7533	0.529	ANOVA	0.0456
Nucleotide diversity		0.8447	0.6947	ANOVA	0.0213
Entropy per site		0.7866	0.695	ANOVA	0.0237
Number of different mutations	Peptide1_vs_Peptide6d	0.7645	0.9046	ANOVA	0.8873
Ts_Tv		0.1488	0.8826	ANOVA	0.3452
Nucleotide density		0.7645	0.9046	ANOVA	0.8873
SNP_rel		0.983	0.764	ANOVA	0.572
Transition_rel		0.9994	0.7532	ANOVA	0.5876
Transversion_rel		0.7558	0.7795	ANOVA	0.129
Number of effective mutations		0.9947	0.8266	ANOVA	0.6389
Mutation frequency		0.8605	0.8093	ANOVA	0.5867
Nucleotide diversity		0.8792	0.9814	ANOVA	0.996
Entropy per site		0.9763	0.9204	ANOVA	0.9358
Number of different mutations	Peptide1_vs_Analoge	0.9199	0.7274	ANOVA	0.0304
Ts_Tv		0.9519	0.5263	ANOVA	0.0266
Nucleotide density		0.9199	0.7274	ANOVA	0.0304
SNP_rel		0.983	0.6861	ANOVA	0.0014
Transition_rel		0.9994	0.6896	ANOVA	0.0014
Transversion_rel		0.9341	0.3322	ANOVA	0.463
Number of effective mutations		0.9947	0.628	ANOVA	0.0496
Mutation frequency		0.7533	0.5598	ANOVA	0.0039
Nucleotide diversity		0.8792	0.7356	ANOVA	0.0037
Entropy per site		0.9763	0.7369	ANOVA	0.0043
Number of different mutations	Peptide6_vs_Analogf	0.9199	0.7413	ANOVA	0.0291
Ts_Tv		0.9519	0.5083	ANOVA	0.0332
Nucleotide density		0.9199	0.7413	ANOVA	0.0291
SNP_rel		0.6584	0.6574	ANOVA	0.0011
Transition_rel		0.6654	0.6598	ANOVA	0.0011
Transversion_rel		0.9341	0.3109	ANOVA	0.6308
Number of effective mutations		0.902	0.6745	ANOVA	0.0768
Mutation frequency		0.8605	0.5304	ANOVA	0.0048
Nucleotide diversity		0.8576	0.7381	ANOVA	0.0037
Entropy per site		0.7867	0.7487	ANOVA	0.0043
Number of different mutations	Peptide1+Analog_Concentrationsg	0.7162	0.844	ANOVA	0.0009
Ts_Tv		0.5149	0.281	ANOVA	0.0635
Nucleotide density		0.7162	0.844	ANOVA	0.0009
SNP_rel		0.8058	0.3128	ANOVA	0.0033
Transition_rel		0.8002	0.319	ANOVA	0.0035
Transversion_rel		0.9311	0.7258	ANOVA	0.0019
Number of effective mutations		0.9669	0.949	ANOVA	0.0018
Mutation frequency		0.3727	0.7706	ANOVA	0.001
Nucleotide diversity		0.0977	0.8472	ANOVA	0.0008
Entropy per site		0.6048	0.8314	ANOVA	0.0008
Number of different mutations	Peptide6+Analog_Concentrationsh	0.7575	0.972	ANOVA	0.0547
Ts_Tv		0.8715	0.7122	ANOVA	0.8621
Nucleotide density		0.7575	0.972	ANOVA	0.0547
SNP_rel		0.6511	0.8589	ANOVA	0.0027
Transition_rel		0.7666	0.8214	ANOVA	0.0032
Transversion_rel		0.8807	0.6282	ANOVA	0.9416
Number of effective mutations		0.7711	0.9026	ANOVA	0.7137
Mutation frequency		0.9559	0.178	ANOVA	0.3029
Nucleotide diversity		0.787	0.7235	ANOVA	0.0568
Entropy per site		0.9895	0.8265	ANOVA	0.0527
Number of different mutations	Peptide1_vs_Comboi	0.7645	0.752	ANOVA	0.0002
Ts_Tv		0.5149	0.3209	ANOVA	0.0236
Nucleotide density		0.7645	0.752	ANOVA	0.0002
SNP_rel		0.983	0.431	ANOVA	0.0003
Transition_rel		0.9994	0.4386	ANOVA	0.0003
Transversion_rel		0.9311	0.8629	ANOVA	0.0013
Number of effective mutations		0.9947	0.8556	ANOVA	0.0002
Mutation frequency		0.7481	0.8065	ANOVA	0.0001
Nucleotide diversity		0.8792	0.8748	ANOVA	0.0001
Entropy per site		0.9763	0.8451	ANOVA	0.0001
Number of different mutations	Peptide6_vs_Comboj	0.7575	0.7426	ANOVA	0.0145
Ts_Tv		0.8715	0.6146	ANOVA	0.9139
Nucleotide density		0.7575	0.7426	ANOVA	0.0145
SNP_rel		0.6511	0.9262	ANOVA	0.0001
Transition_rel		0.7666	0.9127	ANOVA	0.0001
Transversion_rel		0.8807	0.4865	ANOVA	0.4704
Number of effective mutations		0.7711	0.8831	ANOVA	0.0786
Mutation frequency		0.9559	0.2791	ANOVA	0.001
Nucleotide diversity		0.8576	0.6696	ANOVA	0.0009
Entropy per site		0.9895	0.6805	ANOVA	0.0015
Number of different mutations	Analog_vs_Peptide1_Combok	0.9199	0.6599	ANOVA	0.0229
Ts_Tv		0.9519	0.5449	ANOVA	0.0234
Nucleotide density		0.9199	0.6599	ANOVA	0.0229
SNP_rel		0.8058	0.6545	ANOVA	0.0005
Transition_rel		0.8002	0.6615	ANOVA	0.0005
Transversion_rel		0.9341	0.3462	ANOVA	0.0747
Number of effective mutations		0.9669	0.5539	ANOVA	0.0952
Mutation frequency		0.7533	0.4841	ANOVA	0.0036
Nucleotide diversity		0.8447	0.7027	ANOVA	0.0014
Entropy per site		0.7866	0.6906	ANOVA	0.0017
Number of different mutations	Analog_vs_Peptide6_Combol	0.9199	0.6673	ANOVA	0.0266
Ts_Tv		0.9519	0.6558	ANOVA	0.0069
Nucleotide density		0.9199	0.6673	ANOVA	0.0266
SNP_rel		0.6584	0.6053	ANOVA	0.0003
Transition_rel		0.7666	0.6156	ANOVA	0.0003
Transversion_rel		0.9341	0.5821	ANOVA	0.2534
Number of effective mutations		0.902	0.6064	ANOVA	0.1549
Mutation frequency		0.9559	0.395	ANOVA	0.0055
Nucleotide diversity		0.8447	0.6447	ANOVA	0.0026
Entropy per site		0.9895	0.6488	ANOVA	0.0028
aFor statistical evaluation, the different experimental conditions to which the viral samples were subjected in culture were taken into account.
bControl_vs_All. Results from untreated virus controls were compared with those from all other experimental conditions.
cAnalog_Concentrations.Samples treated with 5-FU at different concentrations (300, 400, and 500 µM) were compared.
dPeptide1_vs_Peptide6. Comparison between the results obtained with the two evaluated peptides (P1 and P6).
ePeptide1_vs_Analog. Statistical comparisons were performed by between samples treated with peptide P1 and those treated with 5-FU at 300, 400, and 500 µM.
fPeptide6_vs_Analog. Statistical comparisons were performed between samples treated with peptide P6 and those treated with 5-FU at 300, 400, and 500 µM.
gPeptide1+Analog_Concentrations. Results from samples treated with peptide P1 and 5-FU at different analog concentrations (300, 400, and 500 µM) were compared.
hPeptide6+Analog_Concentrations. Results from samples treated with peptide P6 and 5-FU at different analog concentrations (300, 400, and 500 µM) were compared.
iPeptide1_vs_Combo. Results from samples treated only with peptide P1 were compared with those from samples treated with a combination of peptide P1 and 5-FU at increasing concentrations (300, 400, and 500 µM).
jPeptide6_vs_Combo. Results from samples treated only with peptide P6 were compared with those from samples treated with a combination of peptide P6 and 5-FU at increasing concentrations (300, 400, and 500 µM).
kAnalog_vs_Peptide1_Combo. Results from samples treated only with 5-FU were compared with those from samples treated with a combination of peptide P1 and 5-FU at increasing concentrations (300, 400, and 500 µM).
lAnalog_vs_Peptide6_Combo. Results from samples treated only with 5-FU were compared with those from samples treated with a combination of peptide P6 and 5-FU at increasing concentrations (300, 400, and 500 µM).

## Sheet: S5F
Table S5F. Randomness in the distribution of mutations across genomic regions of SARS-CoV-2 mutant spectra under different experimental conditions, as measured by the Runs test.
Genomic region	No drug	5-FU			P1 (70 µM)	P1 (70 µM) + 5-FU			P6 (70 µM)	P6 (70 µM) + 5-FU
		300 µM	400 µM	500 µM		300 µM	400 µM	500 µM		300 µM	400 µM	500 µM
Complete genome	0.0062	0.0296	0.4939	0.5187	0.7732	0.0807	0.6869	0.6182	0.9453	0.9704	0.3868	0.2909
ORF1ab	0.0036	0.0248	0.843	0.4913	0.5057	0.3222	0.1448	0.3982	0.3835	0.9704	0.3602	0.4529
S	0.9926	0.8652	0.9102	0.4469	0.992	0.1721	0.2121	0.0516	0.0693	0.682	0.8837	0.9342
ORF3a	0.0763	0.4063	0.5003	0.0653	0.9649	0.328	0.9953	0.2196	0.7148	0.6644	0.5317	0.6354
M	0.7482	0.6298	0.4201	0.8481	0.2213	0.6894	0.7397	0.9419	0.4056	0.4426	0.9925	0.4201
E	0.5719	0.5719	0.2486	0.1224	0.9847	0.1429	0.2486	0.1909	0.2811	0.1909	0.5719	0.7013
ORF6	0.3387	0.4773	0.6246	0.3981	0.1656	0.1401	0.2603	0.298	0.1656	0.298	0.1175	0.1175
ORF7a	0.2895	0.1574	0.616	0.0061	0.5005	0.9395	0.9832	0.6005	0.5595	0.2168	0.5086	0.9265
ORF7b	-	0.0405	0.3898	0.5427	0.9161	0.5068	0.9803	0.7027	0.5068	0.4466	0.6354	0.7027
ORF8	0.8216	0.7989	0.4394	0.837	0.3166	0.1249	0.1106	0.6993	0.1758	0.6233	0.6005	0.6993
N	0.7921	0.5221	0.7482	0.3345	0.4122	0.1847	0.3313	0.6837	0.4651	0.5413	0.8142	0.7921
ORF10	0.8209	0.613	0.829	0.613	0.4779	0.8529	0.6795	0.8529	0.4154	0.4779	0.7566	0.6842
aTest values below 0.05 indicate a non-random mutation distribution, whereas values above 0.05 indicate a random distribution of mutations.
bNo mutations were detected in these ORFs to the "No drug" samples.

## Sheet: S5G
Table S5G. Observed/expected (O/E) dinucleotide frequency ratios at the whole-genome and ORF levels in SARS-CoV-2 samples.
	Dinucleotides	Wuhan-Hu-1	Passage 3 virus	No drug			No peptide									P1 (70 µM)												P6 (70 µM)
							5-FU 300 µM			5-FU 400 µM			5-FU 500 µM			5-FU 0 µM			5-FU 300 µM			5-FU 400 µM			5-FU 500 µM			5-FU 0 µM			5-FU 300 µM			5-FU 400 µM			5-FU 500 µM
				A	B	C	A	B	C	A	B	C	A	B	C	A	B	C	A	B	C	A	B	C	A	B	C	A	B	C	A	B	C	A	B	C	A	B	C
Complete genome	ApA	1.02621	1.06813	1.1424	1.1519	1.1387	1.2324	1.1407	1.1345	1.1625	1.243	1.1778	1.2126	1.2262	1.2099	1.1207	1.159	1.1383	1.2262	1.2654	1.2588	1.191	1.2204	1.2048	1.173	1.1815	1.1797	1.1529	1.1734	1.1398	1.1906	1.21	1.2125	1.1839	1.1852	1.181	1.1639	1.1949	1.1982
	ApC	1.09484	1.23445	1.3231	1.3556	1.3307	1.3604	1.2907	1.2915	1.2909	1.3318	1.3024	1.3235	1.3378	1.3292	1.3573	1.3412	1.3331	1.3665	1.3543	1.3259	1.3362	1.3488	1.3468	1.3337	1.3392	1.3257	1.3393	1.3627	1.3315	1.3175	1.3327	1.3324	1.3042	1.3155	1.3195	1.3026	1.3203	1.3255
	ApG	0.973922	0.994308	0.8239	0.808	0.8247	0.7878	0.8932	0.8906	0.8627	0.7954	0.8501	0.8186	0.8104	0.8236	0.8236	0.7829	0.8089	0.751	0.7461	0.7604	0.7829	0.7517	0.7669	0.7916	0.7814	0.7948	0.7957	0.7633	0.8134	0.8263	0.8001	0.7881	0.8307	0.8213	0.8191	0.8484	0.8038	0.8086
	ApU	0.96151	0.806287	0.8245	0.8172	0.8239	0.7781	0.7901	0.7964	0.7925	0.7746	0.7879	0.7766	0.7721	0.7721	0.8291	0.835	0.8306	0.8156	0.8024	0.8071	0.8249	0.8273	0.8266	0.8221	0.8254	0.8279	0.8273	0.8305	0.8258	0.7961	0.7923	0.7993	0.7955	0.8048	0.8063	0.8037	0.8125	0.8051
	CpA	1.15803	1.27251	1.2523	1.2772	1.2718	1.2994	1.319	1.3145	1.3028	1.319	1.3159	1.3131	1.3321	1.3236	1.2756	1.2717	1.2686	1.2682	1.2727	1.2723	1.2483	1.2454	1.2622	1.2483	1.261	1.2615	1.2554	1.2535	1.2652	1.2913	1.3025	1.2889	1.2967	1.2975	1.2855	1.2959	1.2781	1.2724
	CpC	0.810368	0.86933	0.8705	0.8748	0.8706	0.8745	0.8713	0.87	0.8764	0.8793	0.8778	0.8733	0.8824	0.8743	0.8745	0.8725	0.8693	0.8808	0.8755	0.8794	0.8825	0.8767	0.8781	0.8738	0.8749	0.8751	0.8738	0.8743	0.8745	0.8758	0.8784	0.873	0.878	0.8755	0.8747	0.8772	0.879	0.8755
	CpG	0.357004	0.41211	0.5533	0.5408	0.5304	0.5471	0.4353	0.4371	0.4575	0.5063	0.4605	0.4926	0.4912	0.4864	0.5414	0.54	0.5245	0.5887	0.5952	0.5908	0.5976	0.6132	0.5947	0.5718	0.566	0.5619	0.5504	0.578	0.5222	0.5133	0.5191	0.5291	0.4865	0.5089	0.5239	0.492	0.5451	0.5411
	CpU	1.23914	1.18025	1.1831	1.1814	1.1823	1.1812	1.181	1.1822	1.1803	1.183	1.1819	1.1824	1.1766	1.1807	1.1809	1.1841	1.1803	1.1812	1.1836	1.1839	1.1793	1.1806	1.1804	1.1816	1.1852	1.1855	1.1817	1.181	1.1823	1.1842	1.1791	1.184	1.1809	1.1832	1.1861	1.1787	1.1809	1.189
	GpA	0.849378	0.919849	0.768	0.739	0.7582	0.7053	0.7986	0.802	0.784	0.6838	0.764	0.7306	0.7214	0.7225	0.7546	0.7171	0.7596	0.693	0.6783	0.7048	0.7349	0.7125	0.7095	0.7348	0.7313	0.7406	0.7426	0.7071	0.7558	0.7402	0.7122	0.7139	0.7456	0.7375	0.7435	0.7626	0.7263	0.7229
	GpC	0.846371	1.08774	1.0078	0.9763	0.9997	0.9921	1.0384	1.0379	1.033	1.0181	1.0282	1.0144	1.0064	1.0083	0.9737	0.9923	0.9905	0.9829	1.0089	1.0345	1.0086	1.0074	1.0051	1.0002	1.0024	1.0207	0.9894	0.973	0.989	1.0225	1.0052	1.01	1.0241	1.0251	1.0182	1.0286	1.0215	1.0255
	GpG	0.723762	0.94692	1.2698	1.3093	1.2858	1.2683	1.1505	1.1604	1.1759	1.274	1.1993	1.2294	1.24	1.2346	1.3168	1.3558	1.307	1.3382	1.3126	1.2747	1.2986	1.319	1.3246	1.3033	1.3073	1.2921	1.3185	1.3654	1.3055	1.2463	1.283	1.2903	1.2378	1.2642	1.2635	1.2261	1.2847	1.2835
	GpU	1.06719	1.05704	1.0023	1.0115	1.0049	1.0445	1.0609	1.0542	1.0552	1.0604	1.0561	1.0592	1.0647	1.0646	0.9976	0.9908	1.0007	1.0097	1.0166	1.0105	1.0011	0.9966	0.9963	1.0043	0.9982	0.999	1.0014	0.9916	1.0055	1.0444	1.0404	1.0327	1.0465	1.0323	1.0316	1.0389	1.0217	1.0373
	UpA	1.01976	0.830423	0.9042	0.9122	0.9034	0.8744	0.8376	0.844	0.8398	0.8618	0.8414	0.8459	0.8438	0.8499	0.9276	0.9226	0.9027	0.9156	0.9003	0.8825	0.9165	0.9154	0.9201	0.9127	0.906	0.9021	0.9136	0.936	0.9034	0.8709	0.8765	0.877	0.8596	0.8769	0.8799	0.8668	0.8922	0.8892
	UpC	0.948224	0.803	0.8038	0.8037	0.8025	0.8005	0.8034	0.8013	0.8032	0.7996	0.8021	0.8021	0.7987	0.8026	0.8028	0.803	0.8044	0.8083	0.8053	0.8008	0.8043	0.8025	0.8035	0.8036	0.8029	0.8006	0.8031	0.8057	0.8035	0.8014	0.8059	0.8036	0.8053	0.8037	0.8046	0.8041	0.8051	0.8032
	UpG	1.21995	1.37282	1.2148	1.2017	1.2171	1.2313	1.3224	1.3167	1.316	1.2585	1.3044	1.2842	1.2841	1.2777	1.1859	1.1925	1.2234	1.193	1.2012	1.2179	1.1943	1.1911	1.187	1.2006	1.2037	1.2145	1.2064	1.1699	1.2214	1.2636	1.2456	1.2467	1.2818	1.2538	1.2503	1.2743	1.2311	1.2399
	UpU	1.20868	1.04233	1.0435	1.0444	1.0437	1.0446	1.0448	1.0449	1.0444	1.0461	1.0451	1.0449	1.0463	1.0449	1.0445	1.0444	1.0439	1.0474	1.0468	1.0458	1.0463	1.0466	1.0465	1.0439	1.0443	1.0456	1.044	1.0442	1.0436	1.0467	1.046	1.046	1.0453	1.0466	1.0468	1.0457	1.0469	1.0485
ORF1ab	ApA	1.0537	1.05189	1.1512	1.1437	1.155	1.1995	1.1302	1.1348	1.1695	1.2663	1.2105	1.248	1.2627	1.2392	1.1326	1.1767	1.1517	1.2122	1.2349	1.2285	1.2001	1.1967	1.1998	1.1668	1.1772	1.1645	1.1852	1.1777	1.1627	1.1949	1.1981	1.206	1.197	1.198	1.176	1.1882	1.1765	1.1955
	ApC	1.27807	1.2796	1.3608	1.3931	1.3826	1.3806	1.3312	1.3345	1.3383	1.3729	1.3588	1.3708	1.3859	1.3727	1.4098	1.3841	1.3796	1.4069	1.3881	1.3629	1.4085	1.4045	1.4066	1.3698	1.3848	1.3521	1.3972	1.4223	1.3864	1.3543	1.3699	1.3637	1.3534	1.3761	1.3577	1.3502	1.3476	1.3655
	ApG	0.987082	0.986362	0.8619	0.8638	0.847	0.8589	0.9546	0.9386	0.8925	0.8183	0.8594	0.8349	0.8187	0.8388	0.8456	0.8172	0.8425	0.8032	0.8137	0.8288	0.804	0.7992	0.8143	0.8424	0.8143	0.8685	0.7985	0.796	0.8333	0.8578	0.8541	0.8571	0.8612	0.8358	0.8689	0.8653	0.867	0.8595
	ApU	0.806443	0.807908	0.7771	0.7697	0.7758	0.7386	0.7405	0.7456	0.7464	0.7306	0.7346	0.7233	0.7247	0.7234	0.7873	0.7834	0.7825	0.7734	0.756	0.7546	0.7772	0.7895	0.7804	0.7801	0.7889	0.7713	0.7812	0.7842	0.7752	0.7548	0.7467	0.7473	0.7467	0.7699	0.7582	0.7544	0.7679	0.7529
	CpA	1.26479	1.26719	1.2427	1.2688	1.2603	1.2888	1.2843	1.2906	1.2813	1.3026	1.2997	1.3117	1.3174	1.3092	1.2635	1.2765	1.2593	1.2839	1.2945	1.2874	1.2501	1.2531	1.2842	1.2559	1.2669	1.2487	1.2371	1.2297	1.2564	1.2811	1.3005	1.2925	1.2837	1.3053	1.2842	1.3011	1.2729	1.2675
	CpC	0.891584	0.88633	0.8859	0.8932	0.8842	0.8869	0.8818	0.8864	0.891	0.8925	0.8898	0.895	0.8956	0.8882	0.8892	0.8862	0.8806	0.893	0.8851	0.8984	0.8946	0.8852	0.8946	0.8901	0.8904	0.8876	0.8898	0.8905	0.8881	0.8915	0.8922	0.8862	0.8936	0.8991	0.8829	0.8884	0.8977	0.8858
	CpG	0.369703	0.372955	0.4775	0.4563	0.4673	0.4502	0.375	0.3642	0.3906	0.4491	0.4113	0.4215	0.4363	0.423	0.4812	0.4569	0.4525	0.4784	0.4816	0.4708	0.5268	0.5264	0.5054	0.4747	0.4766	0.464	0.5057	0.5314	0.4632	0.4294	0.4283	0.432	0.4227	0.4332	0.4307	0.403	0.4393	0.452
	CpU	1.19907	1.19753	1.2332	1.2321	1.2324	1.2319	1.2319	1.2328	1.2336	1.2372	1.2327	1.233	1.2313	1.2323	1.2337	1.2371	1.2321	1.233	1.2311	1.2306	1.2313	1.229	1.231	1.2351	1.2386	1.2371	1.2331	1.2334	1.2339	1.2341	1.2265	1.2381	1.2313	1.2341	1.237	1.2309	1.2313	1.2415
	GpA	0.903258	0.903317	0.7373	0.7294	0.719	0.7178	0.8156	0.7935	0.7707	0.6585	0.7201	0.685	0.6725	0.6852	0.731	0.6743	0.7274	0.6799	0.6554	0.6815	0.6896	0.6993	0.6753	0.7122	0.694	0.7472	0.6887	0.6914	0.7042	0.7252	0.7072	0.7026	0.7177	0.7086	0.7267	0.7243	0.7403	0.7168
	GpC	1.07281	1.07309	1.0112	0.9759	0.9903	1.0061	1.0337	1.034	1.022	1.0218	1.0178	1.0123	1.0076	1.0086	0.9697	0.9933	0.9891	0.9894	1.0098	1.0224	0.9859	0.9954	0.9985	1.0065	0.9983	1.0291	0.9782	0.9608	0.9769	1.0224	1.0025	1.0219	1.0203	1.0165	1.0209	1.0209	1.0353	1.0227
	GpG	0.929322	0.930868	1.261	1.2827	1.2918	1.2238	1.0762	1.1176	1.1592	1.2636	1.2103	1.2352	1.2573	1.2339	1.3141	1.3568	1.3006	1.3246	1.313	1.2732	1.3192	1.3221	1.326	1.2929	1.3281	1.2336	1.3443	1.351	1.3218	1.2323	1.2575	1.2549	1.2316	1.284	1.2404	1.2288	1.234	1.2415
	GpU	1.09417	1.09309	1.0302	1.0406	1.0299	1.0673	1.102	1.0946	1.0834	1.0778	1.0851	1.0875	1.0832	1.0899	1.0161	1.0221	1.0303	1.0299	1.0437	1.0451	1.0204	1.0131	1.0162	1.0231	1.0093	1.0435	1.0225	1.012	1.0311	1.0688	1.071	1.0705	1.0746	1.0431	1.0579	1.066	1.0529	1.0709
	UpA	0.865111	0.865616	0.9288	0.9352	0.9332	0.8907	0.8593	0.8669	0.8615	0.8831	0.8668	0.8662	0.8739	0.8698	0.9535	0.9485	0.9274	0.9286	0.9274	0.9079	0.9518	0.9486	0.9523	0.9346	0.9401	0.9124	0.9503	0.9693	0.9388	0.886	0.8945	0.896	0.8863	0.9034	0.8983	0.8794	0.8963	0.8983
	UpC	0.755091	0.756206	0.757	0.7568	0.756	0.7533	0.7584	0.7515	0.7565	0.7558	0.7543	0.7559	0.7517	0.7551	0.7555	0.7583	0.7577	0.7573	0.761	0.7579	0.7568	0.7568	0.7542	0.7563	0.7576	0.7532	0.7588	0.759	0.759	0.7536	0.7607	0.7561	0.7565	0.7532	0.7564	0.7589	0.7517	0.7562
	UpG	1.39803	1.39559	1.2175	1.2113	1.2103	1.2533	1.3369	1.3258	1.3195	1.2622	1.2961	1.2855	1.2739	1.283	1.1859	1.1944	1.2268	1.2144	1.2096	1.2308	1.1827	1.19	1.1819	1.2067	1.1961	1.2437	1.1909	1.1612	1.2043	1.2805	1.2639	1.2639	1.2792	1.2514	1.2592	1.2868	1.2708	1.2628
	UpU	1.01465	1.01496	1.04	1.0412	1.04	1.0404	1.0415	1.0412	1.0408	1.0431	1.0415	1.0419	1.0431	1.0412	1.0417	1.0419	1.0411	1.0439	1.0434	1.0419	1.0427	1.0438	1.0438	1.0404	1.0409	1.0419	1.0412	1.0411	1.0401	1.043	1.043	1.0441	1.0422	1.0449	1.042	1.0419	1.0436	1.0442
S	ApA	1.09951	1.09515	1.2016	1.2347	1.1408	1.2268	1.171	1.1308	1.2811	1.3966	1.2931	1.2901	1.2876	1.3115	1.2108	1.2022	1.1829	1.2275	1.3065	1.3165	1.2438	1.2654	1.3044	1.2375	1.183	1.2225	1.1999	1.2403	1.1888	1.1726	1.256	1.2911	1.2346	1.2418	1.2523	1.164	1.246	1.2252
	ApC	1.16564	1.14652	1.2383	1.2716	1.2316	1.2322	1.2151	1.2061	1.2511	1.3155	1.2927	1.2628	1.3076	1.3064	1.289	1.2533	1.2631	1.2766	1.2936	1.2199	1.2084	1.2402	1.2588	1.257	1.2429	1.2555	1.2499	1.2754	1.2669	1.2385	1.2728	1.2852	1.2352	1.2458	1.2767	1.2173	1.2588	1.2356
	ApG	1.01028	1.02983	0.8028	0.7742	0.8707	0.8491	0.9	0.9637	0.7817	0.7136	0.7353	0.7861	0.8169	0.7789	0.7523	0.7769	0.7901	0.7856	0.7419	0.7724	0.8352	0.7661	0.722	0.7586	0.8326	0.7853	0.8004	0.7331	0.7786	0.8964	0.7934	0.7525	0.822	0.847	0.7689	0.8787	0.7753	0.8376
	ApU	0.810119	0.813866	0.8479	0.8307	0.8433	0.7942	0.8058	0.806	0.7988	0.767	0.8095	0.7821	0.7623	0.7603	0.8489	0.847	0.8465	0.8388	0.8212	0.8358	0.8351	0.8556	0.8485	0.8397	0.8329	0.8617	0.8363	0.8576	0.8461	0.81	0.7973	0.802	0.8052	0.7909	0.8366	0.832	0.8309	0.8222
	CpA	1.42415	1.42017	1.3692	1.3937	1.4171	1.466	1.4845	1.4663	1.4614	1.4411	1.4557	1.4111	1.4535	1.4261	1.4047	1.3765	1.3736	1.3543	1.3645	1.402	1.3004	1.3159	1.3407	1.3338	1.3501	1.3856	1.3942	1.3928	1.3883	1.4344	1.4326	1.4081	1.4154	1.4182	1.3671	1.3994	1.3757	1.3759
	CpC	0.92882	0.922521	0.9335	0.9276	0.9276	0.9362	0.9367	0.9322	0.9416	0.9573	0.9448	0.9189	0.953	0.9385	0.9278	0.9186	0.9198	0.9322	0.937	0.9412	0.9561	0.9512	0.9412	0.9359	0.9401	0.937	0.9242	0.9309	0.9359	0.9268	0.926	0.9353	0.9435	0.9235	0.9382	0.9332	0.9189	0.9466
	CpG	0.218127	0.227642	0.4775	0.4728	0.3543	0.3241	0.2387	0.2308	0.3707	0.5094	0.4052	0.4514	0.434	0.4572	0.4648	0.4616	0.4369	0.526	0.5404	0.548	0.6206	0.5958	0.5865	0.531	0.4817	0.4968	0.4335	0.4836	0.4108	0.3691	0.4296	0.4596	0.383	0.4459	0.5378	0.3917	0.5004	0.4515
	CpU	1.09831	1.09818	1.1108	1.107	1.107	1.1083	1.1046	1.111	1.096	1.0934	1.1111	1.1073	1.0915	1.1067	1.0988	1.1051	1.1024	1.1042	1.1154	1.1058	1.0936	1.1024	1.1014	1.0994	1.107	1.1068	1.1046	1.1009	1.1078	1.1099	1.1025	1.1046	1.1095	1.1073	1.1075	1.1036	1.1073	1.1107
	GpA	0.923272	0.928767	0.7889	0.7284	0.8241	0.7615	0.7922	0.8598	0.7123	0.6446	0.7123	0.7309	0.7707	0.7239	0.6973	0.7539	0.7716	0.7625	0.7236	0.7448	0.8167	0.7707	0.7128	0.7402	0.8188	0.7485	0.7498	0.6873	0.7693	0.7942	0.7246	0.702	0.757	0.7181	0.7502	0.8086	0.7249	0.7955
	GpC	1.03046	1.04715	0.9678	0.9333	0.954	0.9655	0.9759	0.9882	0.9532	0.9349	0.9182	0.9474	0.9133	0.9206	0.9171	0.9488	0.9267	0.9173	0.9427	1.0253	1.0092	0.9951	0.9654	0.9483	0.9569	0.981	0.9447	0.9299	0.921	0.9568	0.935	0.9317	0.961	0.9619	0.9313	0.9827	0.9632	0.9783
	GpG	1.05204	1.02934	1.3679	1.4116	1.336	1.3101	1.2947	1.1916	1.3796	1.3981	1.4186	1.3309	1.2783	1.3299	1.5066	1.4251	1.4353	1.3938	1.3873	1.3169	1.2839	1.3551	1.4254	1.4192	1.3276	1.4093	1.4097	1.4981	1.4427	1.3074	1.3724	1.406	1.3423	1.3497	1.4227	1.3152	1.4065	1.3231
	GpU	1.02259	1.02138	0.9503	0.9693	0.9657	1.0222	1.0223	1.0286	1.0211	1.0382	1	1.0269	1.0621	1.0474	0.9468	0.9485	0.9567	0.973	0.975	0.9653	0.969	0.9469	0.9534	0.9635	0.978	0.9406	0.9657	0.9401	0.9614	1.0118	1.0097	1.0055	1.017	1.0231	0.9857	0.9877	0.9682	1.0048
	UpA	0.711194	0.715135	0.7803	0.7901	0.7622	0.7169	0.7146	0.7137	0.7207	0.7537	0.7376	0.7328	0.7127	0.7317	0.821	0.7895	0.7932	0.7955	0.7817	0.7617	0.8127	0.7975	0.8128	0.8088	0.782	0.802	0.7852	0.8168	0.7808	0.766	0.7509	0.7645	0.7431	0.7785	0.8024	0.768	0.7934	0.7656
	UpC	0.877815	0.887803	0.8904	0.8907	0.8907	0.8866	0.8871	0.8845	0.8854	0.8816	0.8871	0.8858	0.8784	0.8837	0.8867	0.8858	0.8904	0.9023	0.8871	0.8855	0.8991	0.8863	0.8941	0.8871	0.889	0.8785	0.8887	0.8926	0.8871	0.894	0.8854	0.8862	0.8867	0.897	0.8974	0.8897	0.8858	0.8973
	UpG	1.40767	1.39474	1.2121	1.1897	1.2646	1.3037	1.3447	1.3634	1.3013	1.2113	1.2571	1.2658	1.2982	1.2507	1.1588	1.202	1.2098	1.1947	1.1853	1.2009	1.1747	1.1786	1.1603	1.1769	1.2252	1.1819	1.2099	1.1594	1.2297	1.2582	1.24	1.2234	1.2835	1.2149	1.2024	1.2645	1.1892	1.2579
	UpU	1.10044	1.0994	1.1032	1.102	1.102	1.1029	1.1034	1.104	1.1058	1.1087	1.1064	1.1034	1.1093	1.1052	1.1023	1.1006	1.1017	1.1069	1.1064	1.1081	1.1105	1.1075	1.1081	1.1029	1.1043	1.1064	1.1011	1.1029	1.1029	1.1064	1.1029	1.1046	1.1052	1.1058	1.1134	1.1052	1.1034	1.111
ORF3a	ApA	1.14627	1.14627	1.1834	1.125	1.146	1.1749	1.2065	1.1647	1.1905	1.278	1.1837	1.2319	1.2783	1.2162	1.2021	1.193	1.2257	1.2778	1.3034	1.3216	1.2626	1.3041	1.1812	1.1801	1.2879	1.2441	1.219	1.2498	1.223	1.2307	1.2563	1.1985	1.206	1.1781	1.2811	1.2863	1.2205	1.277
	ApC	1.31285	1.32812	1.3983	1.3852	1.3739	1.4154	1.3375	1.3661	1.3835	1.4055	1.3675	1.3589	1.4	1.4084	1.47	1.4507	1.4336	1.4337	1.4199	1.441	1.4185	1.4381	1.3954	1.4455	1.3929	1.3905	1.4793	1.5393	1.4342	1.419	1.3797	1.3486	1.4029	1.4055	1.4482	1.407	1.4068	1.3655
	ApG	0.842848	0.842848	0.6848	0.7814	0.7833	0.7036	0.81	0.8087	0.7818	0.796	0.8043	0.849	0.6814	0.7848	0.6753	0.6307	0.6303	0.6549	0.6565	0.627	0.7215	0.6068	0.748	0.7219	0.6775	0.7033	0.6529	0.5571	0.6545	0.6825	0.7523	0.7999	0.6841	0.7258	0.6648	0.6365	0.7783	0.7102
	ApU	0.760919	0.755445	0.7896	0.7962	0.7981	0.7981	0.7267	0.7439	0.7317	0.6594	0.7351	0.6942	0.7242	0.7101	0.7604	0.818	0.8071	0.7782	0.7645	0.7532	0.7756	0.798	0.7991	0.7818	0.7605	0.7849	0.7676	0.7963	0.771	0.7527	0.7418	0.758	0.77	0.7913	0.7491	0.7849	0.7169	0.7673
	CpA	1.16462	1.15675	1.1691	1.2263	1.1907	1.2031	1.2038	1.2093	1.2049	1.2626	1.2106	1.2668	1.1935	1.2468	1.1567	1.1847	1.1906	1.2545	1.2909	1.2174	1.2346	1.2251	1.227	1.2212	1.1939	1.2663	1.1214	1.1103	1.1991	1.1864	1.2369	1.2091	1.1767	1.2149	1.2108	1.2095	1.2192	1.3175
	CpC	0.848825	0.812636	0.7957	0.7957	0.8071	0.7957	0.7957	0.7957	0.8126	0.7957	0.8126	0.7957	0.8126	0.7977	0.8126	0.7957	0.7957	0.8187	0.8305	0.8126	0.8242	0.8071	0.8242	0.7957	0.8359	0.8187	0.8126	0.8126	0.8126	0.8033	0.8359	0.8242	0.8126	0.8242	0.8166	0.838	0.8071	0.8305
	CpG	0.529375	0.53553	0.5855	0.5038	0.5378	0.5651	0.5163	0.5131	0.5058	0.5027	0.5027	0.4656	0.5451	0.4989	0.6228	0.604	0.6006	0.5609	0.5656	0.5763	0.5791	0.6062	0.5246	0.5842	0.6227	0.4969	0.6573	0.6959	0.5572	0.5885	0.4843	0.5176	0.555	0.5586	0.5631	0.6071	0.5509	0.469
	CpU	1.22562	1.24829	1.2586	1.2586	1.2691	1.2586	1.2586	1.2586	1.2483	1.2586	1.2483	1.2586	1.2483	1.2617	1.2483	1.2586	1.2586	1.262	1.2367	1.2483	1.2586	1.2691	1.2586	1.2586	1.2339	1.2797	1.2483	1.2483	1.2483	1.2411	1.2691	1.2586	1.2483	1.2412	1.2544	1.2369	1.2515	1.2367
	GpA	1.08366	1.08366	0.9682	0.9945	1.0206	0.9382	1.0245	1.0466	1.0187	0.8428	1.0172	0.9433	0.9164	0.9513	0.9082	0.8876	0.887	0.842	0.8675	0.8825	0.8379	0.8401	0.935	0.9315	0.9579	0.8674	0.9327	0.8588	0.8649	0.9884	0.9169	1.0117	0.9435	0.9599	0.8309	0.8723	0.9198	0.8049
	GpC	1.08989	1.10256	1.0246	1.0371	1.0756	1.0171	1.0934	1.0565	1.0413	1.0334	1.0645	1.0767	1.0328	1.0271	0.9748	0.9884	1.0102	1.0417	1.0235	1.0216	1.0827	1.0356	1.0769	1.0091	1.0829	1.0766	0.9585	0.9279	1.003	1.0368	1.0826	1.0927	1.0224	1.0334	1.0418	1.0486	1.0148	1.1431
	GpG	0.920758	0.920758	1.2666	1.205	1.146	1.2921	0.9739	1.0259	1.0424	1.1528	1.0296	1.0131	1.1749	1.0883	1.3082	1.4058	1.3638	1.3419	1.2963	1.2488	1.2716	1.3502	1.2341	1.2655	1.1697	1.3031	1.2846	1.4224	1.3572	1.134	1.1545	1.0475	1.2484	1.2351	1.2671	1.3441	1.1667	1.3324
	GpU	0.922683	0.916045	0.8644	0.8567	0.8588	0.8516	0.9528	0.9283	0.9388	1.0136	0.933	0.9845	0.9408	0.9748	0.8879	0.8275	0.8397	0.8768	0.8952	0.8914	0.8674	0.8495	0.8492	0.8657	0.894	0.8726	0.8811	0.8452	0.8791	0.9068	0.9233	0.9021	0.8856	0.859	0.9233	0.8606	0.9575	0.9033
	UpA	0.720871	0.728938	0.7755	0.7683	0.7561	0.7836	0.6993	0.7163	0.7041	0.7327	0.7074	0.6942	0.71	0.7101	0.8051	0.818	0.7921	0.7782	0.7333	0.7071	0.7918	0.7654	0.7547	0.7818	0.7149	0.7396	0.7972	0.8431	0.7855	0.7093	0.7273	0.7008	0.756	0.762	0.7491	0.7698	0.7599	0.7383
	UpC	0.794062	0.797517	0.8041	0.8041	0.7932	0.8041	0.8041	0.8041	0.7975	0.8041	0.7975	0.8041	0.7975	0.8061	0.7975	0.8041	0.8041	0.7998	0.8245	0.7975	0.7866	0.8108	0.7866	0.8041	0.7932	0.7998	0.7975	0.7975	0.7975	0.7929	0.7932	0.8041	0.7975	0.8041	0.784	0.8128	0.8108	0.7886
	UpG	1.47237	1.46177	1.3506	1.367	1.3886	1.3208	1.4759	1.4482	1.4542	1.3744	1.4453	1.4499	1.42	1.4441	1.2732	1.2666	1.2931	1.2989	1.351	1.3614	1.2546	1.282	1.3418	1.2905	1.3741	1.3593	1.2877	1.2119	1.31	1.4125	1.3937	1.4327	1.3735	1.34	1.3763	1.3163	1.3653	1.3816
	UpU	1.09915	1.09412	1.0968	1.0968	1.0994	1.0968	1.0968	1.0968	1.0941	1.0968	1.0941	1.0968	1.0941	1.0994	1.0941	1.0968	1.0968	1.1021	1.1048	1.0941	1.0968	1.0994	1.0968	1.0968	1.0994	1.1021	1.0941	1.0941	1.0941	1.0941	1.0994	1.0968	1.0941	1.0968	1.0994	1.1021	1.0994	1.1048
E	ApA	1.3353	1.3353	1.3571	1.6101	1.4702	1.5378	1.656	1.656	1.6101	1.656	1.5833	1.9031	1.771	1.7027	1.6877	1.5859	1.5744	1.9031	1.9265	1.8051	2.0932	1.767	1.771	1.8067	1.5744	2.0252	1.4313	1.9031	1.7175	1.7027	1.8028	1.771	2.0434	1.771	2.2433	1.4321	1.8228	1.5744
	ApC	1.24628	1.16839	1.2722	1.3314	1.2722	1.3012	1.1829	1.3012	1.3314	1.3012	1.1566	1.2327	1.2694	1.4072	1.3631	1.5066	1.4313	1.6435	1.6819	1.5111	1.4272	1.4457	1.1425	1.3345	1.4313	1.4521	1.4313	1.3696	1.4313	1.4072	1.2183	1.3964	1.3964	1.3964	1.1896	1.3433	1.5155	1.4313
	ApG	1.11275	1.11275	0.9957	0.6657	0.9957	0.7752	0.7752	0.7752	0.8876	0.7752	0.9957	0.6822	0.782	0.7858	0.5564	0.6822	0.7858	0.5685	0.609	0.6119	0.5947	0.8096	0.6703	0.5646	0.6735	0.5782	0.7858	0.5685	0.5613	0.8981	0.796	0.782	0.3351	0.6703	0.5842	1.0055	0.4557	0.7858
	ApU	0.609595	0.653293	0.6566	0.6872	0.6019	0.6716	0.6716	0.6156	0.5727	0.6156	0.6019	0.648	0.6006	0.5915	0.7035	0.648	0.6156	0.5184	0.6077	0.6987	0.6446	0.5472	0.7207	0.6945	0.6772	0.6043	0.6772	0.648	0.6772	0.5323	0.6725	0.5405	0.6606	0.6006	0.6332	0.6211	0.7007	0.6156
	CpA	0.519284	0.424869	0.4626	0.4841	0.4626	0.4731	0.4731	0.4731	0.4841	0.4731	0.4626	0.5478	0.6347	0.5117	0.4957	0.5478	0.5205	0.4109	0.5046	0.6716	0.6343	0.4337	0.5078	0.5338	0.6506	0.5809	0.5205	0.4109	0.5205	0.5117	0.5415	0.5078	0.7617	0.5078	0.5948	0.4885	0.5511	0.5205
	CpC	0.452354	0.47315	0.4731	0.4731	0.4731	0.4731	0.4731	0.4731	0.4731	0.4731	0.4731	0.4731	0.4731	0.4998	0.4731	0.4731	0.4731	0.4731	0.3964	0.4998	0.5286	0.4731	0.4731	0.4731	0.4731	0.4998	0.4731	0.4731	0.4731	0.4998	0.5286	0.4731	0.4731	0.4731	0.4731	0.4998	0.4998	0.4731
	CpG	1.33283	1.36312	1.2446	1.1927	1.2446	1.2181	1.2181	1.2181	1.1927	1.2181	1.2446	1.0802	1.0409	1.2062	1.1684	1.0802	1.1226	1.1784	1.0526	0.9107	0.9911	1.1355	1.145	1.101	1.0205	1.0945	1.1226	1.1784	1.1226	1.0965	1.1101	1.145	0.9368	1.145	1.0223	1.2575	1.1366	1.1226
	CpU	1.38288	1.3991	1.3991	1.3991	1.3991	1.3991	1.3991	1.3991	1.3991	1.3991	1.3991	1.3991	1.3991	1.3866	1.3991	1.3991	1.3991	1.3991	1.4323	1.4444	1.4323	1.3991	1.3991	1.3991	1.3991	1.3866	1.3991	1.3991	1.3991	1.4444	1.4323	1.3991	1.3991	1.3991	1.3991	1.3866	1.3866	1.3991
	GpA	0.890202	0.890202	0.7744	0.4438	0.5531	0.443	0.7752	0.6644	0.6657	0.5537	0.6638	0.4548	0.4468	0.6736	0.4451	0.3411	0.5613	0.4548	0.609	0.6119	0.3568	0.4626	0.5585	0.4517	0.3368	0.2313	0.449	0.2274	0.3368	0.4491	0.6823	0.4468	0.2234	0.3351	0.3505	0.6703	0.4557	0.5613
	GpC	1.0905	1.11528	1.0183	0.9759	1.0183	0.9967	1.1074	0.9967	0.9759	0.9967	1.1314	1.0802	1.0409	0.8772	0.956	0.8838	0.9185	0.7856	0.9569	1.0018	1.0902	0.9463	1.145	1.0009	0.9185	0.995	0.9185	0.982	0.9185	0.9869	1.1101	0.9368	0.9368	0.9368	1.1153	1.0289	0.8266	0.9185
	GpG	0.519284	0.519284	0.8658	1.2921	0.974	1.244	0.8293	0.933	0.8946	1.0367	0.7576	1.1414	1.0992	0.9623	1.3353	1.3859	1.1446	1.2229	1.178	1.1947	1.2637	1.1356	1.0992	1.2704	1.4087	1.347	1.3207	1.3859	1.4087	1.0585	0.9324	1.0992	1.4656	1.2824	1.1684	0.9413	1.3671	1.1446
	GpU	1.24459	1.23121	1.1777	1.1286	1.2312	1.1526	1.1526	1.205	1.2312	1.205	1.2312	1.1151	1.182	1.2168	1.1056	1.1151	1.1588	1.208	1.1236	1.0527	1.119	1.164	1.0835	1.0891	1.1105	1.1501	1.1105	1.1151	1.1105	1.2675	1.153	1.2312	1.1327	1.182	1.0993	1.2157	1.0988	1.1588
	UpA	1.06679	1.10557	1.1491	1.2026	1.2038	1.2312	1.0073	1.0633	1.088	1.1193	1.0944	1.1016	1.0811	1.0647	1.1726	1.296	1.1696	1.1664	1.1394	1.0869	1.1459	1.2312	1.0811	1.1365	1.2312	1.2086	1.2928	1.296	1.2312	1.183	1.0393	1.1411	1.021	1.2012	1.0553	1.1857	1.1466	1.1696
	UpC	1.1063	1.11928	1.1193	1.1193	1.1193	1.1193	1.1193	1.1193	1.1193	1.1193	1.1193	1.1193	1.1193	1.1555	1.1193	1.1193	1.1193	1.1193	1.1339	1.0977	1.0742	1.1193	1.1193	1.1193	1.1193	1.0977	1.1193	1.1193	1.1193	1.0977	1.1339	1.1193	1.1193	1.1193	1.1193	1.0977	1.1555	1.1193
	UpG	1.00752	0.996691	0.9635	0.9234	0.91	0.8907	1.1002	1.0478	1.026	0.9954	1.0171	1.0221	1.0342	1.0647	0.9548	0.8827	0.9657	0.9757	1.0372	1.0527	1.0295	0.9402	1.0342	0.9944	0.9174	0.9661	0.8691	0.8827	0.9174	0.9633	1.1029	0.985	1.0835	0.9357	1.0553	0.9514	1.0033	0.9657
	UpU	0.919914	0.900237	0.9002	0.9002	0.9002	0.9002	0.9002	0.9002	0.9002	0.9002	0.9002	0.9002	0.9002	0.9082	0.9002	0.9002	0.9002	0.9002	0.9164	0.9082	0.9164	0.9002	0.9002	0.9002	0.9002	0.9082	0.9002	0.9002	0.9002	0.9082	0.9164	0.9002	0.9002	0.9002	0.9002	0.9082	0.9082	0.9002
M	ApA	1.054	1.07691	1.1926	1.1874	1.1874	1.1806	1.0941	1.1218	1.1688	1.1115	1.1074	1.2344	1.2582	1.2021	1.0578	1.2235	1.1817	1.2677	1.4322	1.3721	1.3372	1.221	1.2533	1.2805	1.2673	1.1947	1.135	1.2343	1.146	1.2307	1.2223	1.1735	1.2594	1.3142	1.2411	1.1937	1.2583	1.2561
	ApC	1.12714	1.13491	1.2205	1.2564	1.2564	1.2939	1.1691	1.1527	1.2067	1.2054	1.1482	1.2506	1.257	1.2684	1.2852	1.3023	1.3016	1.2766	1.3285	1.3393	1.3	1.3762	1.187	1.263	1.2362	1.2756	1.2756	1.3573	1.2852	1.208	1.2208	1.2382	1.2684	1.3067	1.2528	1.2243	1.2216	1.3181
	ApG	0.986581	0.979534	0.7485	0.7226	0.7226	0.6692	0.9186	0.8655	0.7759	0.86	0.9456	0.7506	0.7536	0.7206	0.8597	0.6427	0.6969	0.6727	0.592	0.6174	0.6176	0.6786	0.762	0.6658	0.6954	0.7513	0.807	0.6494	0.721	0.8038	0.7549	0.7483	0.7206	0.7235	0.7517	0.7248	0.6993	0.7133
	ApU	0.864566	0.846171	0.8902	0.9101	0.9101	0.9514	0.8716	0.8743	0.8816	0.8596	0.8388	0.8455	0.8228	0.884	0.8749	0.9139	0.88	0.901	0.8521	0.8434	0.8789	0.8777	0.8793	0.8598	0.8775	0.8624	0.8624	0.8789	0.9166	0.8429	0.8952	0.9046	0.8224	0.7782	0.8682	0.8836	0.8979	0.8787
	CpA	1.26132	1.243	1.1043	1.0769	1.1368	1.0783	1.2248	1.2089	1.1772	1.2054	1.2602	1.1286	1.1941	1.1778	1.1628	1.0232	1.0794	1.0802	1.09	1.1049	1	1.101	1.1228	1.109	1.0817	1.1511	1.12	1.0593	1.071	1.1778	1.0987	1.1174	1.0872	1.0578	1.1275	1.1325	1.1276	1.1573
	CpC	0.722933	0.732939	0.7329	0.7454	0.7454	0.7581	0.7329	0.7454	0.7329	0.7329	0.7329	0.7454	0.7581	0.7329	0.7329	0.7544	0.7454	0.7581	0.7454	0.7329	0.7454	0.7252	0.8122	0.7329	0.7454	0.7454	0.7454	0.7351	0.7329	0.7329	0.7376	0.7329	0.7329	0.713	0.713	0.7581	0.7712	0.7421
	CpG	0.660295	0.6601	0.8512	0.8732	0.843	0.895	0.7011	0.7403	0.7801	0.7393	0.6646	0.8566	0.7905	0.7896	0.8086	0.9348	0.9106	0.9314	0.9119	0.8814	0.9552	0.8939	0.9009	0.861	0.875	0.8116	0.8406	0.8997	0.8952	0.7896	0.8908	0.8481	0.8773	0.8986	0.8642	0.8406	0.8384	0.8682
	CpU	1.20651	1.21483	1.2148	1.2269	1.205	1.2171	1.2148	1.205	1.2148	1.2148	1.2148	1.205	1.2171	1.2148	1.2148	1.2065	1.205	1.195	1.205	1.2148	1.2269	1.2392	1.1983	1.2148	1.2269	1.2269	1.2269	1.2403	1.2148	1.2148	1.207	1.2148	1.2148	1.2269	1.2269	1.2171	1.2294	1.2144
	GpA	0.873829	0.867588	0.8317	0.8338	0.8338	0.8644	0.8629	0.8655	0.8313	0.86	0.8344	0.8062	0.7815	0.8315	0.8597	0.8104	0.8084	0.7288	0.6484	0.7297	0.7298	0.82	0.8185	0.7491	0.7788	0.7791	0.807	0.7624	0.8597	0.8038	0.8388	0.8315	0.8038	0.7235	0.8074	0.8085	0.7833	0.7133
	GpC	1.35361	1.3202	1.216	1.2043	1.1742	1.1635	1.2747	1.2874	1.2302	1.2322	1.2976	1.1814	1.1711	1.1698	1.1552	1.1331	1.1382	1.1854	1.1265	1.1218	1.1462	1.1107	1.2426	1.1767	1.1959	1.1594	1.1594	1.0905	1.1552	1.2283	1.2287	1.199	1.1698	1.1594	1.2099	1.2009	1.1978	1.1676
	GpG	0.970966	0.991329	1.16	1.2028	1.2028	1.242	1.0516	1.0867	1.1583	1.1018	1.0372	1.1575	1.1702	1.1809	1.1516	1.2509	1.2493	1.2809	1.2874	1.2313	1.264	1.2245	1.1752	1.2407	1.2075	1.2185	1.1926	1.3022	1.2039	1.1004	1.1538	1.1809	1.1541	1.1926	1.1523	1.2305	1.2301	1.3019
	GpU	0.882564	0.898728	0.8485	0.8346	0.8346	0.8011	0.8677	0.8703	0.8579	0.8807	0.9049	0.8986	0.9238	0.8561	0.865	0.8349	0.8657	0.8527	0.8885	0.8909	0.8672	0.873	0.892	0.8792	0.8676	0.8818	0.8818	0.8537	0.8257	0.8959	0.8601	0.8362	0.9158	0.9602	0.8764	0.8667	0.8584	0.8981
	UpA	0.846171	0.846171	0.8902	0.9101	0.8899	0.91	0.8527	0.8553	0.8615	0.8596	0.8388	0.8867	0.865	0.8429	0.9374	0.9564	0.9658	0.9889	0.9442	0.889	0.9916	0.947	0.9211	0.9017	0.9193	0.9255	0.9675	0.9916	0.9374	0.8429	0.9156	0.9046	0.884	0.9255	0.8893	0.9247	0.9188	0.9216
	UpC	0.861794	0.867737	0.8677	0.8545	0.8764	0.863	0.8677	0.8764	0.8677	0.8677	0.8677	0.8764	0.8852	0.8677	0.8677	0.8618	0.8764	0.863	0.8764	0.8677	0.8764	0.863	0.8987	0.8677	0.8764	0.8764	0.8764	0.8921	0.8677	0.8677	0.8941	0.8677	0.8677	0.8764	0.8545	0.8852	0.8941	0.8995
	UpG	1.26727	1.25822	1.1796	1.1602	1.1806	1.1616	1.2365	1.2403	1.2051	1.2163	1.2496	1.1781	1.199	1.2144	1.1206	1.1068	1.0966	1.0801	1.1061	1.1455	1.0701	1.1094	1.1758	1.1527	1.1437	1.1366	1.0974	1.0579	1.1206	1.2144	1.1672	1.1547	1.1746	1.1366	1.1685	1.1489	1.1578	1.1376
	UpU	1.04852	1.04852	1.0485	1.0517	1.0517	1.0548	1.0485	1.0517	1.0485	1.0485	1.0485	1.0517	1.0548	1.0485	1.0485	1.0485	1.0517	1.0548	1.0517	1.0485	1.0517	1.0548	1.0677	1.0485	1.0517	1.0517	1.0517	1.0517	1.0485	1.0485	1.058	1.0485	1.0485	1.0517	1.0517	1.0548	1.058	1.0645
ORF6	ApA	0.849289	0.87483	1.1926	1.1926	1.2364	1.3284	1.0669	1.1544	1.402	1.1504	1.0562	1.4549	1.2986	1.4549	1.1544	1.2942	1.1811	1.5624	1.2649	1.2649	1.3315	1.1629	1.2649	1.314	1.3832	1.2649	1.2585	1.5188	1.2449	1.1544	1.3798	1.1968	1.2356	1.2649	1.2175	1.2716	1.3241	1.1983
	ApC	0.951951	0.930375	1.1131	1.1131	1.1334	1.0772	0.9536	1.0261	0.9895	1.1282	0.9553	1.2376	1.0101	1.0829	1.1544	1.0865	1.1871	1.1568	1.0455	1.0455	1.0455	1.1406	1.0455	1.0655	1.0655	1.0455	1.2584	1.2177	1.1988	0.8978	1.1543	1.1082	0.998	1.0455	1.1543	1.1082	1.2722	1.1761
	ApG	1.26927	1.18086	0.5415	0.5415	0.4474	0.3636	0.8716	0.7104	0.6072	0.7675	0.737	0.6121	0.7792	0.6121	0.5328	0.5238	0.6138	0.5261	0.6175	0.5293	0.441	0.7061	0.5293	0.614	0.4386	0.5293	0.532	0.5361	0.5263	0.7992	0.4329	0.6089	0.6178	0.441	0.606	0.5219	0.4337	0.5293
	ApU	1.0417	1.05724	1.0119	1.0119	1.0303	1.1017	1.0331	0.9969	0.9252	0.9445	1.0747	0.8532	0.8854	0.9142	1.0494	1	0.9938	0.9114	0.9623	1.0158	1.0158	0.9548	1.0158	0.9263	0.9808	1.0158	0.9915	0.8718	0.9808	0.9969	1.0035	1.02	1.0671	1.0692	1.0035	1.02	0.983	1.0158
	CpA	1.1635	1.13713	1.1131	0.9895	1.1334	1.2118	0.9536	0.8978	0.8481	0.8462	1.1942	1.2376	1.0101	0.9282	0.8978	0.679	0.8903	0.8263	1.0455	1.0455	1.0455	1.1406	1.0455	1.0655	0.9324	1.1761	0.839	0.9133	0.7992	0.8978	1.1543	0.9697	0.8554	0.7841	0.8658	0.9697	0.8481	0.9148
	CpC	0.829906	0.76957	0.7696	0.7696	0.7696	0.778	0.8389	0.7696	0.7696	0.8299	0.7696	0.8389	0.7696	0.8389	0.7696	0.7696	0.8389	0.8389	0.7696	0.7696	0.7696	0.8389	0.7696	0.7696	0.7696	0.7696	0.8389	0.778	0.7696	0.7696	0.7696	0.7696	0.8389	0.7696	0.7696	0.7696	0.7696	0.7696
	CpG	0.276635	0.532779	0.7488	0.936	0.7291	0.7002	1.1361	1.0655	1.1019	1.0036	0.5937	0.7903	0.9235	1.1065	1.0655	1.3193	0.9915	1.1871	0.8658	0.8658	0.8658	0.8656	0.8658	0.8446	1.0136	0.6926	1.0641	1.0655	1.1825	1.0655	0.7696	0.9664	1.0387	1.2121	1.0774	0.9664	1.1019	1.0389
	CpU	1.19875	1.15435	1.1543	1.1543	1.1543	1.167	1.1017	1.1543	1.1543	1.1987	1.1543	1.1017	1.1543	1.1017	1.1543	1.1543	1.2119	1.1017	1.1543	1.1543	1.1543	1.1017	1.1543	1.1543	1.1543	1.1543	1.2119	1.167	1.1543	1.1543	1.1543	1.1543	1.2119	1.1543	1.1543	1.1543	1.1543	1.1543
	GpA	1.58658	1.50291	0.9025	0.9025	0.8053	0.7271	1.1622	0.7992	0.6939	0.8527	0.9212	0.6121	0.7792	0.5247	0.7992	0.7857	1.0522	0.6138	0.8821	0.7939	0.7939	0.7943	0.7939	0.7894	0.7894	0.7939	0.798	0.5361	0.7894	0.9768	0.6926	0.9568	0.7943	0.8821	0.8658	0.7828	0.7806	0.8821
	GpC	0.55327	0.799168	0.5616	0.5616	0.5468	0.7002	0.9089	0.7104	0.7871	0.6691	0.7916	0.6323	0.7696	0.7903	0.5328	0.6596	0.4958	0.5936	0.6926	0.6926	0.6926	0.5194	0.6926	0.6757	0.6757	0.6926	0.532	0.6089	0.5068	0.888	0.6157	0.6443	0.6925	0.6926	0.6157	0.6443	0.4722	0.5195
	GpG	1.10654	1.10654	1.9124	1.9124	2.0721	2.1268	1.4769	1.8442	1.6421	1.6182	1.9845	1.6975	1.4776	1.7869	2.0901	1.8022	1.5624	1.6535	1.6363	1.87	1.87	1.8219	1.87	1.6687	1.78	1.87	1.9119	1.7869	1.8912	1.4754	1.847	1.6182	1.8219	1.87	1.6623	1.8205	1.8353	1.87
	GpU	0.544888	0.544888	0.7658	0.7658	0.7456	0.6445	0.7161	0.7992	0.9015	0.8566	0.6476	0.9963	0.9445	0.934	0.7265	0.8095	0.8463	0.9353	0.85	0.7792	0.7792	0.8866	0.7792	0.8984	0.8293	0.7792	0.8384	0.9963	0.8293	0.7992	0.8185	0.7907	0.7502	0.7084	0.8185	0.7907	0.8371	0.7792
	UpA	0.833357	0.845796	0.8601	0.9107	0.8758	0.8814	0.8922	0.9969	0.9252	1.0556	0.8793	0.8532	0.8854	1.097	1.0494	1.0556	0.8768	1.0416	0.8554	0.9088	0.8554	1.011	0.9088	0.8718	0.8718	0.8554	0.9915	1.0586	0.9808	0.9445	0.8854	0.9067	1.011	0.9623	0.9445	0.9634	0.983	0.9623
	UpC	1.30773	1.2593	1.2593	1.2593	1.2593	1.2731	1.2119	1.2593	1.2593	1.1987	1.2593	1.2119	1.2593	1.2119	1.2593	1.2593	1.322	1.322	1.2593	1.2593	1.2593	1.322	1.2593	1.2593	1.2593	1.2593	1.2119	1.2731	1.2593	1.2593	1.2593	1.2593	1.322	1.2593	1.2593	1.2593	1.2593	1.2593
	UpG	0.980798	0.980798	0.9189	0.8424	0.8948	0.9309	0.8951	0.7265	0.8371	0.7248	0.8905	0.934	0.8815	0.685	0.6539	0.6746	0.9114	0.7599	0.9209	0.85	0.9209	0.7502	0.85	0.8984	0.8984	0.9209	0.7685	0.685	0.7602	0.7992	0.8815	0.8566	0.7502	0.7792	0.8185	0.7907	0.7728	0.7792
	UpU	1.07326	1.07326	1.0733	1.0733	1.0733	1.085	1.085	1.0733	1.0733	1.0733	1.0733	1.085	1.0733	1.085	1.0733	1.0733	1.085	1.085	1.0733	1.0733	1.0733	1.085	1.0733	1.0733	1.0733	1.0733	1.085	1.085	1.0733	1.0733	1.0733	1.0733	1.085	1.0733	1.0733	1.0733	1.0733	1.0733
ORF7a	ApA	1.0698	1.0698	1.1413	1.084	1.09	1.4701	1.0858	1.023	1.107	1.1288	1.107	1.1386	1.1234	1.115	1.1386	0.9936	0.9354	1.1166	1.3392	1.3675	1.1506	1.2417	1.1374	1.101	1.2579	1.1911	1.0643	1.0375	1.0485	1.0783	1.1676	1.0433	1.1082	1.1513	0.9964	1.1702	1.0631	1.1527
	ApC	1.33346	1.33346	1.6206	1.5654	1.6365	1.6465	1.3401	1.3664	1.3531	1.3664	1.3531	1.467	1.4078	1.4517	1.5159	1.4695	1.4259	1.4957	1.5195	1.708	1.577	1.7367	1.5309	1.4401	1.5948	1.6064	1.4401	1.4483	1.4547	1.3321	1.4056	1.4259	1.4221	1.3799	1.4666	1.4368	1.5438	1.4483
	ApG	1.22557	1.22557	0.8227	0.7771	0.7208	0.4646	1.0315	1.1814	1.1337	1.0741	1.1337	0.8353	1.0062	0.9426	0.7831	1.0549	1.229	0.9133	0.68	0.6785	0.7236	0.5709	0.8238	0.9574	0.7256	0.7828	1.0106	1.0077	1.0062	1.1943	0.9531	1.0687	1.1077	1.0153	1.1766	0.8933	0.8924	0.9016
	ApU	0.575962	0.575962	0.6148	0.6761	0.6715	0.6693	0.6579	0.6098	0.5737	0.5794	0.5737	0.6548	0.6283	0.6156	0.6548	0.6347	0.6159	0.6556	0.6782	0.5971	0.7074	0.673	0.6715	0.622	0.6325	0.594	0.622	0.6382	0.6283	0.5769	0.6224	0.6159	0.5713	0.5851	0.6255	0.6092	0.6584	0.6382
	CpA	1.33346	1.33346	1.4045	1.5149	1.3726	1.3525	1.3401	1.4119	1.3982	1.4119	1.3531	1.3203	1.3608	1.355	1.3203	1.3747	1.4259	1.4442	1.407	1.281	1.4644	1.3175	1.3198	1.3937	1.329	1.3386	1.3937	1.4483	1.4078	1.378	1.4056	1.4259	1.4221	1.4259	1.3247	1.341	1.3446	1.4
	CpC	0.470441	0.470441	0.4704	0.4704	0.4704	0.4704	0.4704	0.4704	0.4704	0.4704	0.4704	0.4704	0.4704	0.4704	0.4704	0.4704	0.4704	0.5337	0.473	0.5007	0.4852	0.4852	0.4704	0.4704	0.4852	0.4381	0.4704	0.4852	0.4704	0.4852	0.5007	0.4704	0.4704	0.4704	0.4852	0.4704	0.4852	0.4852
	CpG	0.533102	0.533102	0.6717	0.4827	0.6882	0.7743	0.5718	0.4854	0.4927	0.4854	0.5631	0.6906	0.5973	0.6364	0.6906	0.5889	0.4782	0.6254	0.7144	0.8567	0.6123	0.7885	0.7456	0.5386	0.7097	0.732	0.5386	0.5331	0.5309	0.5018	0.5941	0.4782	0.5235	0.4782	0.6171	0.6452	0.6393	0.5997
	CpU	1.29919	1.29919	1.2992	1.2992	1.2992	1.2992	1.2992	1.2992	1.2992	1.2992	1.2992	1.2992	1.2992	1.2992	1.2992	1.2992	1.2992	1.272	1.3064	1.3069	1.3231	1.3231	1.2992	1.2992	1.3231	1.3477	1.2992	1.283	1.2992	1.3231	1.3069	1.2992	1.2992	1.2992	1.3231	1.2992	1.3231	1.283
	GpA	1.11416	1.11416	0.8227	0.8289	0.9268	0.6194	1.0315	1.0741	1.0258	0.9666	1.0797	0.9397	0.9533	0.9426	0.8875	1.0549	1.1222	1.0208	0.6277	0.7307	0.7236	0.8823	0.8238	0.9042	0.7774	0.8872	0.9574	0.9547	0.9533	1.0857	0.9531	0.9618	0.9494	0.9618	1.0696	0.9459	1.0498	0.8486
	GpC	1.21852	1.21852	0.9515	0.9653	0.9177	0.9807	1.215	1.1787	1.1966	1.1787	1.1966	1.0672	1.1282	1.0819	1.0045	1.0469	1.0931	0.9728	1.0991	0.9638	1.0019	0.9462	1.0324	1.0773	1.0054	0.976	1.0773	1.0662	1.0619	1.2186	1.1222	1.0931	1.1123	1.1614	1.0285	1.0969	1.0229	1.0662
	GpG	0.789041	0.789041	1.5449	1.7332	1.6222	1.7217	1.2161	1.0628	1.011	1.1446	0.9268	1.4744	1.2733	1.3774	1.6085	1.3105	1.1112	1.4476	1.6344	1.5576	1.7366	1.5945	1.5662	1.4646	1.6145	1.5459	1.3875	1.4641	1.4231	0.9319	1.323	1.3493	1.1649	1.1905	1.1626	1.3451	1.4152	1.5373
	GpU	0.866775	0.866775	0.7494	0.6867	0.6912	0.6912	0.7177	0.7892	0.8482	0.8356	0.8482	0.7145	0.7553	0.7669	0.7145	0.7447	0.7775	0.7508	0.6991	0.7687	0.6623	0.695	0.6912	0.7663	0.7427	0.7961	0.7663	0.7488	0.7553	0.8529	0.7754	0.7775	0.8323	0.8233	0.7705	0.7775	0.7184	0.7488
	UpA	0.633558	0.633558	0.7233	0.6761	0.7069	0.7087	0.6579	0.6403	0.6039	0.6098	0.6039	0.6875	0.6597	0.6804	0.7203	0.6982	0.6775	0.6884	0.7159	0.7563	0.8191	0.673	0.7775	0.6842	0.7379	0.6988	0.6842	0.7021	0.6912	0.6072	0.6224	0.6775	0.6347	0.5851	0.7193	0.6413	0.6584	0.7021
	UpC	0.944869	0.944869	0.9449	0.9449	0.9449	0.9449	0.9449	0.9449	0.9449	0.9449	0.9449	0.9449	0.9449	0.9449	0.9449	0.9449	0.9449	1.0176	0.9501	0.9393	0.9623	0.9222	0.9449	0.9449	0.9222	0.9393	0.9449	0.9623	0.9449	0.9623	0.9802	0.9449	0.9449	0.9449	0.9623	0.9449	0.9222	0.9623
	UpG	1.22368	1.22368	0.9743	1.0502	0.9983	0.9676	1.1484	1.1605	1.2252	1.207	1.2252	1.0507	1.1108	1.0651	1.0087	1.0513	1.0977	1.1041	0.9934	0.9434	0.883	1.0077	0.9215	1.0818	0.9773	1.0349	1.0818	1.0571	1.0663	1.232	1.1631	1.0977	1.1389	1.2349	1.0424	1.1231	1.0988	1.0571
	UpU	1.26516	1.26516	1.2652	1.2652	1.2652	1.2652	1.2652	1.2652	1.2652	1.2652	1.2652	1.2652	1.2652	1.2652	1.2652	1.2652	1.2652	1.2935	1.2721	1.2792	1.2721	1.2721	1.2652	1.2652	1.2721	1.2792	1.2652	1.2721	1.2652	1.2721	1.2792	1.2652	1.2652	1.2652	1.2721	1.2652	1.2721	1.2721
ORF7b	ApA	1.24565	1.24565	1.3301	1.2456	1.2456	1.7025	1.2456	1.3507	1.2649	1.3507	1.2649	1.1823	1.5056	1.2652	1.1071	1.2649	1.2456	1.5269	1.3572	1.3572	1.2772	1.4897	1.2772	1.2456	1.1876	1.2652	1.2006	1.1823	1.2456	1.3301	1.3783	1.5224	1.2772	1.2649	1.3174	1.4596	1.2652	1.3301
	ApC	1.07264	1.11928	1.1566	1.1193	1.1193	1.3879	1.1193	1.0233	0.9903	1.0233	0.9903	1.1566	1.2099	1.1965	1.1965	0.9903	1.1193	1.0327	1.2392	1.2392	1.2851	1.3879	1.2851	1.1193	1.2392	0.997	1.2279	1.1566	1.1193	1.1566	1.2584	1.1193	1.2851	1.1883	0.9239	1.2851	1.1965	1.1566
	ApG	0.504773	0.504773	0.4926	0.5048	0.5048	0.4626	0.5048	0.5003	0.5126	0.5003	0.5126	0.4926	0.4839	0.4828	0.4828	0.5126	0.5048	0.475	0.475	0.475	0.4692	0	0.4692	0.5048	0.475	0.4828	0.5003	0.4926	0.5048	0.4926	0.5078	0.2524	0.4692	0.5126	0.5081	0.4692	0.4828	0.4926
	ApU	0.929623	0.914384	0.8722	0.9144	0.9144	0.6977	0.9144	0.8857	0.9286	0.8857	0.9286	0.9449	0.833	0.9023	0.9774	0.9286	0.9144	0.8566	0.8566	0.8566	0.8883	0.9594	0.8883	0.9144	0.9345	0.9774	0.9595	0.9449	0.9144	0.8722	0.8699	0.844	0.8883	0.9286	0.9996	0.8076	0.9023	0.8722
	CpA	0.893869	0.932732	0.9638	0.9327	0.9327	0.694	0.9327	1.0233	0.9903	1.0233	0.9903	0.9638	1.2099	0.7976	0.997	0.9903	0.9327	0.8261	1.0327	1.0327	0.8567	0.694	1.0709	0.9327	1.0327	0.997	1.0233	0.9638	0.9327	0.9638	1.0487	0.9327	1.0709	0.9903	0.9239	0.8567	0.997	0.9638
	CpC	0.692748	0.754297	0.7543	0.7543	0.7543	0.7543	0.7543	0.8372	0.8372	0.8372	0.8372	0.7543	0.9333	0.7543	0.7543	0.8372	0.7543	0.7543	0.7543	0.7543	0.7543	0.7543	0.7543	0.7543	0.7543	0.7543	0.8372	0.7543	0.7543	0.7543	0.766	0.7543	0.7543	0.8372	0.8504	0.7543	0.7543	0.7543
	CpG	0.325999	0.340173	0.3213	0.3402	0.3402	0.7543	0.3402	0.3411	0.3611	0.3411	0.3611	0.3213	0.3111	0.6087	0.3044	0.3611	0.3402	0.5783	0.2892	0.2892	0.5508	0.7543	0.2754	0.3402	0.2892	0.3044	0.3411	0.3213	0.3402	0.3213	0.3091	0.3402	0.2754	0.3611	0.6236	0.5508	0.3044	0.3213
	CpU	1.3855	1.32723	1.3272	1.3272	1.3272	1.3272	1.3272	1.3084	1.3084	1.3084	1.3084	1.3272	1.2852	1.3272	1.3272	1.3084	1.3272	1.3272	1.3272	1.3272	1.3272	1.3272	1.3272	1.3272	1.3272	1.3272	1.3084	1.3272	1.3272	1.3272	1.3478	1.3272	1.3272	1.3084	1.329	1.3272	1.3272	1.3272
	GpA	1.51432	1.51432	1.2315	1.5143	1.5143	1.1566	1.5143	1.5008	1.5378	1.2506	1.5378	1.4779	0.9679	1.4484	1.4484	1.5378	1.5143	0.95	1.1876	1.1876	1.1729	1.3879	1.4075	1.5143	1.1876	1.207	1.5008	1.4779	1.5143	1.4779	1.0156	1.2619	0.9383	1.5378	1.2703	1.1729	1.207	1.2315
	GpC	1.95599	1.70086	1.6064	1.7009	1.7009	1.2572	1.7009	1.7055	1.8057	1.7055	1.8057	1.6064	1.5555	1.5219	1.5219	1.8057	1.7009	1.7349	1.4458	1.4458	1.3769	1.2572	1.3769	1.7009	1.4458	1.8262	1.7055	1.6064	1.7009	1.6064	1.5455	1.7009	1.3769	1.8057	1.8708	1.3769	1.5219	1.6064
	GpG	0.460234	0.460234	0.821	0.4603	0.4603	0.7543	0.4603	0.4169	0.4674	0.8338	0.4674	0.821	1.2444	0.7369	1.1053	0.4674	0.4603	0.9976	0.9976	0.9976	1.2064	1.2572	0.9048	0.4603	1.3301	1.1053	0.8338	0.821	0.4603	0.4105	1.4966	0.4603	1.508	0.4674	1.372	0.9048	1.1053	0.821
	GpU	0.521599	0.64131	0.7268	0.6413	0.6413	0.948	0.6413	0.7381	0.6513	0.7381	0.6513	0.6057	0.8568	0.6886	0.5738	0.6513	0.6413	0.7632	0.7632	0.7632	0.7268	0.6636	0.7268	0.6413	0.6541	0.5738	0.6151	0.6057	0.6413	0.7268	0.6992	0.7696	0.7268	0.6513	0.5623	0.8307	0.6886	0.7268
	UpA	0.715095	0.703372	0.7268	0.7034	0.7034	0.785	0.7034	0.6643	0.7143	0.7381	0.7143	0.7268	0.7497	0.7519	0.7519	0.7143	0.7034	0.7787	0.7009	0.7009	0.8076	0.6977	0.7268	0.7034	0.7787	0.7519	0.7381	0.7268	0.7034	0.6541	0.7908	0.633	0.8076	0.7143	0.833	0.7268	0.7519	0.7268
	UpC	0.831298	0.853221	0.8532	0.8532	0.8532	0.8532	0.8532	0.9058	0.9058	0.9058	0.9058	0.8532	0.8568	0.8532	0.8532	0.9058	0.8532	0.8532	0.8532	0.8532	0.8532	0.8532	0.8532	0.8532	0.8532	0.8532	0.8052	0.8532	0.8532	0.8532	0.8664	0.8532	0.8532	0.8052	0.9201	0.8532	0.8532	0.8532
	UpG	1.6952	1.66741	1.5748	1.6674	1.6674	1.3272	1.6674	1.7222	1.6932	1.5992	1.6932	1.5748	1.4994	1.4919	1.4919	1.6932	1.6674	1.4173	1.5263	1.5263	1.3498	1.422	1.4536	1.6674	1.4173	1.4919	1.5992	1.5748	1.6674	1.6959	1.3985	1.7957	1.3498	1.6932	1.3495	1.4536	1.4919	1.5748
	UpU	1.0345	1.03661	1.0366	1.0366	1.0366	1.0366	1.0366	1.0527	1.0527	1.0527	1.0527	1.0366	1.0693	1.0366	1.0366	1.0527	1.0366	1.0366	1.0366	1.0366	1.0366	1.0366	1.0366	1.0366	1.0366	1.0366	1.0527	1.0366	1.0366	1.0366	1.0527	1.0366	1.0366	1.0527	1.0693	1.0366	1.0366	1.0366
ORF8	ApA	0.899428	0.899428	0.9353	0.9175	1.0023	1.2866	1.0193	1.0406	1.1152	1.0184	1.084	1.0667	1.1462	1.1152	0.8531	0.9751	0.9973	1.1747	1.2029	1.2483	1.0923	1.2936	1.1188	0.9553	0.976	1.084	0.9478	0.9924	1.0193	1.0421	1.0667	1.1214	1.1637	0.9138	1.0917	1.0608	1.1811	0.961
	ApC	1.02198	1.02198	1.0865	1.0322	1.1216	1.2035	1.1343	1.0596	1.1205	1.0482	1.1219	1.1205	1.049	1.1864	1.1078	1.2119	1.1219	1.1715	1.1157	1.0923	1.1605	1.0847	1.1054	1.0533	1.0865	1.0596	1.1729	1.2002	1.1598	1.0832	1.1864	1.1446	1.1205	1.0981	1.1335	1.0482	0.9401	1.0983
	ApG	1.19315	1.19315	0.9526	1.1334	0.9019	0.677	0.8904	0.8923	0.8333	0.9997	0.8398	0.8333	0.7286	0.7812	0.9905	0.7855	0.9448	0.68	0.6799	0.6762	0.8842	0.6284	0.7283	1.0165	1.0055	0.6824	0.782	0.7286	0.783	0.8888	0.7291	0.6808	0.677	1.0552	0.7286	0.8945	0.8379	1.0678
	ApU	0.949098	0.949098	1.009	0.9586	0.9961	0.9129	0.9631	0.9824	0.9444	0.9424	0.9526	0.9759	1.0354	0.9444	1.0271	1.0446	0.9526	1.0044	1.0163	0.9782	0.9129	1.02	1.0229	0.9781	0.9514	1.0717	1.0582	1.0509	1.0155	0.9738	1.0074	1.0129	1.0074	0.9615	1.0191	0.9718	0.986	0.9467
	CpA	1.36263	1.36263	1.3883	1.3762	1.2463	1.4867	1.5124	1.4336	1.4501	1.4798	1.4336	1.4501	1.6084	1.4501	1.3684	1.4812	1.3713	1.1715	1.3249	1.4336	1.1605	1.2293	1.3127	1.4043	1.3883	1.3713	1.3684	1.4003	1.4175	1.338	1.4501	1.4139	1.3842	1.4641	1.5336	1.4798	1.4463	1.4644
	CpC	1.0752	1.0752	1.0752	1.0752	1.1157	1.0752	1.0752	1.0752	1.0752	1.0752	1.0752	1.0752	1.0752	1.0752	1.0752	1.1157	1.0752	1.1157	1.1157	1.0752	1.0752	1.1157	1.0752	1.0752	1.0752	1.0752	1.0752	1.0752	1.0752	1.0752	1.0752	1.0227	1.0752	1.0752	1.0752	1.0752	1.0227	1.1157
	CpG	0.684707	0.684707	0.707	0.6746	0.8707	0.725	0.5958	0.6791	0.708	0.6117	0.6791	0.708	0.6001	0.708	0.7885	0.6508	0.7545	0.988	0.9065	0.7509	1.024	1.0099	0.877	0.6554	0.707	0.7545	0.7885	0.7693	0.7259	0.8087	0.708	0.7955	0.7788	0.6199	0.6294	0.6117	0.8079	0.6508
	CpU	0.855883	0.855883	0.8559	0.8559	0.8742	0.8559	0.8559	0.8559	0.8559	0.8559	0.8559	0.8559	0.8559	0.8559	0.8559	0.8742	0.8559	0.8742	0.8305	0.8559	0.8559	0.8305	0.8559	0.8559	0.8559	0.8559	0.8559	0.8559	0.8559	0.8559	0.8559	0.8742	0.8559	0.8559	0.8559	0.8559	0.8742	0.8305
	GpA	0.976215	0.976215	0.7938	0.9175	0.8488	0.5729	0.7857	0.8923	0.7812	0.7893	0.8398	0.7291	0.6765	0.7291	0.782	0.576	0.6824	0.68	0.5753	0.5201	0.6762	0.6284	0.6762	0.856	0.8467	0.6299	0.6777	0.6245	0.5742	0.7842	0.677	0.7331	0.677	0.8442	0.6245	0.8419	0.6808	0.8008
	GpC	0.684707	0.684707	0.6284	0.6746	0.6333	0.5932	0.5958	0.6791	0.6372	0.6881	0.6036	0.6372	0.7335	0.5664	0.6451	0.5785	0.6036	0.6351	0.6276	0.6827	0.6144	0.7406	0.6746	0.6554	0.6284	0.6791	0.5734	0.5595	0.5807	0.6617	0.5664	0.5785	0.6372	0.6199	0.6294	0.6881	0.8079	0.5695
	GpG	0.81756	0.81756	1.3085	0.9524	1.213	1.3576	1.238	1.0802	1.1747	1.1092	1.1437	1.2866	1.3398	1.2866	1.3189	1.6311	1.3343	1.3928	1.4644	1.4564	1.2483	1.3651	1.3715	1.1235	1.1019	1.5885	1.5483	1.5828	1.5877	1.2065	1.4544	1.4061	1.3984	1.1393	1.4737	1.1092	1.2189	1.139
	GpU	1.26722	1.26722	1.1631	1.2486	1.1909	1.2277	1.2094	1.1892	1.2172	1.2416	1.2253	1.1834	1.1146	1.2172	1.1298	1.122	1.2253	1.1613	1.1475	1.1738	1.239	1.1396	1.1277	1.2129	1.2381	1.0811	1.0955	1.1022	1.1441	1.1938	1.1496	1.156	1.1496	1.2214	1.1356	1.2051	1.1712	1.2622
	UpA	0.894864	0.894864	0.9514	0.9038	0.9668	0.8453	0.8427	0.8038	0.8185	0.854	0.8038	0.8815	0.8016	0.85	1.0271	1.0446	0.9824	1.0044	0.9835	0.9129	1.0434	0.952	0.9569	0.8943	0.8937	0.9526	1.0271	1.0191	1.0155	0.9129	0.9129	0.8863	0.8815	0.9032	0.8917	0.7951	0.884	0.918
	UpC	1.11265	1.11265	1.1127	1.1127	1.0928	1.1127	1.1127	1.1127	1.1127	1.1127	1.1127	1.1127	1.1127	1.1127	1.1127	1.0928	1.1127	1.0928	1.1365	1.1127	1.1127	1.0928	1.1127	1.1127	1.1127	1.1127	1.1127	1.1127	1.1127	1.1127	1.1127	1.1365	1.1127	1.1127	1.1127	1.1127	1.1365	1.1365
	UpG	1.10371	1.10371	1.013	1.0875	1.0048	1.1018	1.1382	1.1892	1.1496	1.132	1.1892	1.082	1.1465	1.1158	0.9244	0.918	0.973	0.9622	0.9835	1.0434	0.9129	1.0129	0.9989	1.0955	1.088	1.009	0.9244	0.9352	0.9361	1.0534	1.0482	1.088	1.082	1.0733	1.0688	1.2051	1.0762	1.071
	UpU	0.981072	0.981072	0.9811	0.9811	0.9865	0.9811	0.9811	0.9811	0.9811	0.9811	0.9811	0.9811	0.9811	0.9811	0.9811	0.9865	0.9811	0.9865	0.9865	0.9811	0.9811	0.9865	0.9811	0.9811	0.9811	0.9811	0.9811	0.9811	0.9811	0.9811	0.9811	0.9865	0.9811	0.9811	0.9811	0.9811	0.9865	0.9865
N	ApA	1.19007	1.20138	1.2328	1.2075	1.2262	1.3064	1.2119	1.2138	1.2416	1.2245	1.2181	1.2458	1.2541	1.2372	1.1839	1.295	1.2132	1.3219	1.3149	1.3136	1.3245	1.3364	1.2982	1.2059	1.2476	1.2408	1.2335	1.2417	1.2361	1.2325	1.2887	1.2352	1.2481	1.245	1.246	1.234	1.2868	1.2094
	ApC	0.910723	0.914573	0.9711	0.9274	0.9681	1.0554	0.9448	0.9463	0.949	0.9427	0.9472	0.9611	0.9583	0.9371	0.9928	1.0088	0.9681	0.9971	1.0063	1.0088	0.9784	1.0453	1.0186	0.9381	0.9747	1.0268	0.9877	1.0295	0.9928	0.9604	0.9954	0.9672	0.9409	0.9418	0.9404	0.9423	1.0019	0.9586
	ApG	0.968268	0.952904	0.8805	0.9447	0.8783	0.8118	0.9356	0.9404	0.9078	0.899	0.9233	0.8843	0.9107	0.9201	0.9431	0.7935	0.8774	0.798	0.8192	0.8222	0.7405	0.7344	0.7951	0.909	0.885	0.8447	0.8533	0.8489	0.8566	0.9244	0.8449	0.8829	0.8957	0.8931	0.8867	0.9478	0.8624	0.9286
	ApU	0.844633	0.83965	0.8543	0.8487	0.8735	0.8127	0.8254	0.8389	0.8137	0.8505	0.8397	0.8339	0.8039	0.8183	0.8296	0.855	0.8637	0.8329	0.8527	0.8371	0.9063	0.8472	0.854	0.8613	0.8221	0.8747	0.8597	0.8333	0.8574	0.8278	0.8031	0.845	0.8282	0.8375	0.8304	0.8244	0.8616	0.8538
	CpA	1.24098	1.23618	1.235	1.2434	1.2341	1.2925	1.277	1.2687	1.2654	1.2534	1.2699	1.2602	1.2883	1.2599	1.2717	1.1922	1.234	1.2435	1.2549	1.225	1.2431	1.1878	1.241	1.2474	1.2704	1.2664	1.2182	1.2331	1.2437	1.2805	1.236	1.2329	1.2475	1.2419	1.2362	1.2564	1.2752	1.2641
	CpC	0.864178	0.843451	0.853	0.8516	0.853	0.8473	0.8441	0.8454	0.8441	0.8373	0.8441	0.8509	0.8578	0.8502	0.8394	0.864	0.8435	0.8578	0.8724	0.8564	0.8648	0.8571	0.8515	0.8435	0.8373	0.8592	0.8571	0.8441	0.8516	0.8515	0.8509	0.8571	0.8571	0.8516	0.8516	0.8795	0.8768	0.8515
	CpG	0.557585	0.569343	0.63	0.5834	0.6235	0.6546	0.5566	0.5738	0.5869	0.5803	0.5688	0.6115	0.5785	0.5762	0.6016	0.7147	0.6216	0.662	0.6515	0.707	0.6743	0.742	0.6999	0.5775	0.6062	0.6394	0.6642	0.6795	0.6398	0.5976	0.6471	0.6224	0.5988	0.5853	0.6247	0.5884	0.6226	0.5647
	CpU	1.26893	1.2782	1.2733	1.2713	1.2885	1.2765	1.2754	1.2774	1.2754	1.2843	1.2754	1.2663	1.2571	1.2692	1.2912	1.2815	1.2782	1.2724	1.3052	1.2857	1.2786	1.2754	1.2786	1.2782	1.2843	1.2898	1.2754	1.2602	1.2713	1.2478	1.2663	1.2754	1.2754	1.2713	1.2713	1.2653	1.2724	1.294
	GpA	0.911974	0.906981	0.8805	0.8986	0.8783	0.8005	0.8785	0.883	0.8624	0.8763	0.8663	0.873	0.8538	0.8633	0.8757	0.8605	0.8999	0.8205	0.8304	0.8555	0.819	0.8123	0.8399	0.8862	0.8514	0.8785	0.8982	0.8712	0.8566	0.8787	0.8337	0.8829	0.8504	0.8587	0.8526	0.8669	0.8279	0.8942
	GpC	1.21525	1.22628	1.148	1.2106	1.1639	1.0574	1.1702	1.1906	1.1599	1.1888	1.1661	1.1535	1.1712	1.1805	1.1008	1.0847	1.1351	1.1121	1.1276	1.0849	1.1282	1.034	1.069	1.1831	1.1333	1.0831	1.1027	1.0642	1.1064	1.1809	1.1055	1.148	1.1698	1.1849	1.1799	1.2063	1.1345	1.1873
	GpG	1.14198	1.134	1.2589	1.1707	1.2776	1.3644	1.2076	1.2023	1.2181	1.2283	1.2302	1.2394	1.222	1.1958	1.2625	1.3063	1.2432	1.315	1.3063	1.2743	1.3903	1.3674	1.339	1.2263	1.2537	1.314	1.264	1.2911	1.3083	1.2173	1.2775	1.2374	1.2396	1.2319	1.2396	1.2018	1.3275	1.2292
	GpU	0.730769	0.738654	0.7226	0.7356	0.6989	0.8042	0.7675	0.7547	0.7842	0.7304	0.7482	0.7612	0.8032	0.7747	0.7555	0.7436	0.7155	0.769	0.7423	0.7646	0.6907	0.7538	0.7515	0.7126	0.7728	0.7125	0.73	0.7645	0.7349	0.7743	0.8013	0.7438	0.7653	0.7535	0.7653	0.7836	0.7615	0.7377
	UpA	0.511538	0.50852	0.5324	0.514	0.5366	0.551	0.5098	0.5106	0.5055	0.5103	0.5233	0.5103	0.4947	0.5007	0.5794	0.5611	0.5258	0.5206	0.5364	0.5441	0.5464	0.5833	0.5558	0.5216	0.5138	0.5566	0.5517	0.5687	0.5502	0.519	0.5227	0.5219	0.5192	0.5219	0.5329	0.5213	0.5483	0.5245
	UpC	1.07255	1.08271	1.0914	1.0897	1.0763	1.0766	1.0932	1.0797	1.0932	1.0728	1.0932	1.0832	1.0731	1.0879	1.081	1.0832	1.0827	1.0731	1.0442	1.0714	1.0784	1.0932	1.0938	1.0827	1.0728	1.0749	1.0932	1.0932	1.0897	1.0784	1.0985	1.078	1.0932	1.0897	1.0897	1.0801	1.1153	1.0784
	UpG	1.42755	1.44295	1.363	1.42	1.3489	1.2575	1.4182	1.4088	1.4051	1.411	1.3966	1.3929	1.426	1.4176	1.2541	1.2642	1.3516	1.3381	1.2808	1.2461	1.2913	1.2089	1.2672	1.3921	1.3448	1.2885	1.3047	1.2592	1.2977	1.4003	1.3513	1.3745	1.384	1.4065	1.3677	1.4138	1.3326	1.4083
	UpU	1.20309	1.18554	1.1913	1.1894	1.1913	1.1971	1.1894	1.1913	1.1894	1.1875	1.1894	1.1913	1.1932	1.1875	1.1875	1.1913	1.1856	1.1932	1.1951	1.1913	1.1951	1.1894	1.1951	1.1856	1.1875	1.1951	1.1894	1.1894	1.1894	1.1951	1.1913	1.1894	1.1894	1.1894	1.1894	1.1971	1.2068	1.1951
ORF10	ApA	0.770669	0.770669	0.9753	1.1154	1.1154	1.8211	0.8728	1.049	1.2042	0.8067	0.9824	0.9713	1.2042	0.9031	0.9441	0.8094	0.8236	1.1329	1.6337	1.6333	1.3385	2.6223	1.4629	0.9713	1.0704	1.6344	1.0244	1.0244	0.8882	0.9031	0.7526	0.9031	1.0474	0.7368	0.9031	0.7526	1.0658	0.9822
	ApC	1.28445	1.28445	2.0434	1.9546	1.7103	2.1854	1.7291	1.4985	1.6056	1.4049	1.4502	1.665	1.6056	1.6056	1.7982	1.4569	1.7789	1.7982	2.2872	1.6528	1.9546	2.2478	1.788	1.665	1.8731	2.0704	1.8732	1.8732	1.6164	1.6056	1.4049	1.6056	1.7291	1.4502	1.6056	1.4049	1.6164	1.5502
	ApG	1.2422	1.2422	0.6705	0.331	0.662	0.3642	0.9726	0.8195	0.4863	1.1734	0.993	0.9713	0.8105	0.9726	0.9766	1.1332	0.9883	0.8138	0.5198	0.3752	0.4965	0.2017	0.6705	0.6475	0.8514	0.3549	0.9834	0.8195	0.9897	0.8105	1.1347	0.8105	0.6484	1.3241	0.9726	1.2968	0.8247	0.9766
	ApU	0.963336	0.963336	0.7663	0.9773	0.8551	0.6244	0.7565	0.8429	0.9031	0.878	0.8157	0.7285	0.7024	0.8028	0.6743	0.8325	0.8471	0.6743	0.5446	0.9917	0.733	0.5619	0.6386	0.9366	0.669	0.7394	0.5854	0.7024	0.8797	0.9031	0.9031	0.9031	0.8645	0.8157	0.8028	0.8028	0.7697	0.7751
	CpA	0.963336	0.963336	0.5108	0.4886	0.4886	0.6244	1.2968	0.9366	1.0035	1.0536	0.9064	0.8325	0.8028	1.0035	0.6743	0.6244	0.8895	0.4495	0.5718	0.3306	0.4886	0	0.5108	0.6244	0.5352	0.5915	0.4683	0.4683	0.6928	0.8028	0.8028	0.8028	0.8645	1.0876	0.8028	1.0035	0.9237	0.7751
	CpC	0.267593	0.267593	0.2676	0.2676	0.2676	0.2676	0.2676	0.2676	0.2676	0.2676	0.2676	0.2676	0.2676	0.2676	0.2676	0.2676	0.3002	0.2676	0.3002	0.2676	0.2676	0.2676	0.2676	0.2676	0.2676	0.2676	0.2676	0.2676	0.3002	0.2676	0.2676	0.2676	0.2676	0.2676	0.2676	0.2676	0.3002	0.2676
	CpG	1.4788	1.4788	1.5805	1.6315	1.6315	1.4049	1.0035	1.4049	1.2968	1.2771	1.4659	1.4569	1.5129	1.2968	1.5502	1.665	1.3342	1.744	1.6374	1.5188	1.6315	1.585	1.5805	1.665	1.5326	1.445	1.6858	1.6858	1.501	1.5129	1.5129	1.5129	1.4049	1.2216	1.5129	1.2968	1.501	1.5735
	CpU	1.20417	1.20417	1.2042	1.2042	1.2042	1.2042	1.2042	1.2042	1.2042	1.2042	1.2042	1.2042	1.2042	1.2042	1.2042	1.2042	1.2866	1.2042	1.1436	1.2042	1.2042	1.2042	1.2042	1.2042	1.2042	1.2042	1.2042	1.2042	1.2866	1.2042	1.2042	1.2042	1.2042	1.2042	1.2042	1.2042	1.1436	1.2042
	GpA	0.709826	0.709826	0.3352	0.331	0.1655	0	0.1621	0.3278	0.3242	0.3352	0.331	0.3238	0.3242	0.1621	0	0.3238	0.1647	0.1628	0.1733	0.1876	0.331	0	0.1676	0.3238	0.1703	0	0.1639	0.1639	0.1649	0.3242	0.3242	0.3242	0.3242	0.331	0.3242	0.4863	0.3299	0.3255
	GpC	1.18304	1.18304	0.7024	0.7251	0.9064	0.7805	0.8028	0.9366	0.8645	1.0217	0.9773	0.8325	0.8645	0.8645	0.7751	1.0406	0.6671	0.7751	0.7278	1.0631	0.7251	0.8645	0.878	0.8325	0.8514	0.8028	0.7493	0.7493	1.0721	0.8645	1.0807	0.8645	0.8028	0.9773	0.8645	1.0807	0.8577	0.8991
	GpG	0.653787	0.653787	1.2677	1.4736	1.3508	1.2748	1.3547	1.2292	1.3966	1.2191	1.1154	1.1332	1.0474	1.3966	1.4032	1.1332	1.4825	1.2629	1.2129	1.2068	1.228	1.1638	1.1524	1.4569	1.192	1.3487	1.1801	1.3112	1.3785	1.3966	1.222	1.3966	1.3547	1.1154	1.222	0.8728	1.2253	1.1329
	GpU	1.18304	1.18304	1.2293	1.0876	1.1783	1.2488	1.3045	1.2878	1.1887	1.2772	1.3438	1.3528	1.4049	1.2968	1.3564	1.2488	1.2707	1.3564	1.3862	1.0631	1.2689	1.2248	1.3171	1.1447	1.2771	1.2042	1.4049	1.3112	1.2253	1.1887	1.1887	1.1887	1.2042	1.3438	1.2968	1.2968	1.3274	1.3487
	UpA	1.28445	1.28445	1.6603	1.5881	1.7103	1.561	1.4049	1.3112	1.2042	1.4049	1.3595	1.4569	1.3045	1.5052	1.7982	1.665	1.6942	1.6858	1.4976	1.6528	1.4659	1.8732	1.5326	1.561	1.7394	1.6267	1.7561	1.7561	1.7594	1.5052	1.6056	1.5052	1.4049	1.4502	1.5052	1.4049	1.4295	1.4533
	UpC	1.07037	1.07037	1.0704	1.0704	1.0704	1.0704	1.0704	1.0704	1.0704	1.0704	1.0704	1.0704	1.0704	1.0704	1.0704	1.0704	1.1436	1.0704	1.0007	1.0704	1.0704	1.0704	1.0704	1.0704	1.0704	1.0704	1.0704	1.0704	1.0007	1.0704	1.0704	1.0704	1.0704	1.0704	1.0704	1.0704	1.1436	1.0704
	UpG	0.739402	0.739402	0.7024	0.7251	0.6345	0.8585	0.8028	0.8195	0.9726	0.6386	0.733	0.7285	0.8645	0.6484	0.4844	0.5203	0.5295	0.5813	0.8664	0.8353	0.8157	0.7925	0.7902	0.6244	0.6812	0.8028	0.5619	0.5619	0.5105	0.6484	0.5403	0.6484	0.8028	0.6108	0.6484	0.7565	0.8169	0.6743
	UpU	0.869678	0.869678	0.8697	0.8697	0.8697	0.8697	0.8697	0.8697	0.8697	0.8697	0.8697	0.8697	0.8697	0.8697	0.8697	0.8697	0.8849	0.8697	0.8849	0.8697	0.8697	0.8697	0.8697	0.8697	0.8697	0.8697	0.8697	0.8697	0.8849	0.8697	0.8697	0.8697	0.8697	0.8697	0.8697	0.8697	0.8849	0.8697

## Sheet: S5H
Table S5H. Principal components used to cluster SARS-CoV-2 samples in the PCA analysis.
VARIABLES	DEFINITION	PCA1	PCA2
SI	Specific infectivity: proportion of total viral particles capable of initiating productive infection in a host cell.	-0.200403	-0.220109
Df_MUT	Number of distinct mutations detected in the alignment of reads compared with the reference sequence.	0.313723	0.00824268
A>G	Number of A→G mutations detected in the alignment of reads compared with the reference sequence.	0.163744	0.129089
C>U	Number of U→C mutations detected in the alignment of reads compared with the reference sequence.	0.30687	-0.0703005
UA/CG	Ratio of transition mutations [(A → G) + (U → C)/(G → A) + (C → U)].	-0.124116	-0.463221
MUT_REL	Number of transversions normalized by the total number of mapped nucleotides relative to the reference sequence.	0.309929	-0.0551213
TS_REL	Number of transitions normalized by the total number of mapped nucleotides relative to the reference sequence.	0.309891	-0.0624111
TV_REL	Number of SNPs normalized by the total number of mapped nucleotides relative to the reference sequence.	-0.0251713	0.65853
TS/TV	Ratio between transitions and transversions.	0.203871	-0.514442
Ef_MUT	Total number of mutations detected in the aligned reads, considering the number of reads that supporting each mutation.	0.305945	0.089175
Mut_KB	Density of distinct mutations per kilobase of viral sequence estimated relative to the reference sequence.	0.313723	0.00824268
Mut_FREQ	Proportion of total mutations detected in the aligned bases relative to the reference sequence (mut/nt).	0.314868	0.0297993
π	Nucleotide diversity: average number of substitutions between pairs of nucleotides in a multiple alignment.	0.315516	0.0280483
Ent	Average nucleotide entropy per site in the set of bases aligned rrelative to the reference sequence.	0.316272	0.0190503
